# Supplementary material for: Anchoring cortical granules in the cortex ensures trafficking to the plasma membrane for post-fertilization exocytosis
Source: Nat Commun. 2019 May 22;10:2271. doi: 10.1038/s41467-019-10171-7 (PMC6531442; doi:10.1038/s41467-019-10171-7)
Supplement: Supplementary file 12 — Source Data [file 41467_2019_10171_MOESM12_ESM.xlsx]

## Sheet: Figure 1d
Figure 1d
Quantification of CGs in (+) and not in (-) contact with actin
	(+)		# of CGs		(-)		# of CGs
	egg	ROI	15		egg	ROI	24
		ROI 1	10			ROI 1	26
		ROI 2	10			ROI 2	15
	egg1	ROI	4		egg1	ROI	7
		ROI 1	13			ROI 1	17
		ROI 2	7			ROI 2	29
	egg2	ROI	8		egg2	ROI	31
		ROI 1	20			ROI 1	15
		ROI 2	17			ROI 2	22
	egg3	ROI	6		egg3	ROI	29
		ROI 1	9			ROI 1	11
		ROI 2	13			ROI 2	33
	egg4	ROI	21		egg4	ROI	9
		ROI 1	10			ROI 1	19
		ROI 2	11			ROI 2	18
	egg5	ROI	15		egg5	ROI	24
		ROI 1	6			ROI 1	25
		ROI 2	8			ROI 2	11
	egg6	ROI	9		egg6	ROI	8
		ROI 1	5			ROI 1	20
		ROI 2	14			ROI 2	19
	egg7	ROI	14		egg7	ROI	30
		ROI 1	11			ROI 1	35
		ROI 2	13			ROI 2	27
	egg8	ROI	9		egg8	ROI	13
		ROI 1	18			ROI 1	38
		ROI 2	17			ROI 2	15
	egg9	ROI	22		egg9	ROI	38
		ROI 1	7			ROI 1	17
		ROI 2	5			ROI 2	16
	egg10	ROI	17		egg10	ROI	6
		ROI 1	11			ROI 1	24
		ROI 2	11			ROI 2	21
	egg11	ROI	8		egg11	ROI	19
		ROI 1	9			ROI 1	14
		ROI 2	12			ROI 2	9

## Sheet: Figure 1i
Figure 1i
Quantification of cortical granules during live-imaging
Cortex				Cytoplasm
Cortical Granule	Track #	Time point		Cortical Granule	Track #	Time point
1	0	0		1	0	0
2	0	1		2	0	1
3	0	2		3	0	2
4	0	3		4	0	3
5	0	4		5	0	4
6	1	0		6	0	5
7	1	1		7	0	6
8	1	2		8	0	7
9	1	3		9	0	8
10	1	4		10	0	9
11	1	5		11	0	10
12	1	6		12	0	11
13	1	7		13	0	12
14	2	0		14	0	13
15	2	1		15	0	14
16	2	2		16	1	0
17	2	3		17	1	1
18	2	4		18	1	2
19	2	5		19	1	3
20	2	6		20	1	4
21	2	7		21	1	5
22	2	8		22	1	6
23	2	9		23	1	7
24	2	10		24	1	8
25	2	11		25	1	9
26	2	12		26	1	10
27	2	13		27	1	11
28	2	14		28	1	12
29	2	15		29	1	13
30	2	16		30	1	14
31	2	17		31	1	15
32	2	18		32	1	16
33	2	19		33	1	17
34	2	20		34	2	0
35	2	21		35	2	1
36	2	22		36	3	0
37	2	23		37	3	1
38	2	24		38	3	2
39	2	25		39	4	0
40	2	26		40	4	1
41	2	27		41	4	2
42	2	28		42	4	3
43	2	29		43	4	4
44	2	30		44	4	5
45	3	0		45	4	6
46	3	1		46	4	7
47	3	2		47	4	8
48	3	3		48	4	9
49	3	4		49	4	10
50	3	5		50	4	11
51	3	6		51	4	12
52	3	7		52	4	13
53	3	8		53	4	14
54	3	9		54	4	15
55	3	10		55	4	16
56	3	11		56	4	18
57	3	12		57	4	19
58	3	13		58	4	20
59	3	14		59	4	21
60	3	15		60	4	22
61	3	16		61	4	23
62	3	17		62	4	24
63	3	18		63	5	1
64	3	19		64	5	2
65	3	20		65	5	3
66	3	21		66	5	4
67	3	22		67	5	5
68	4	0		68	6	1
69	4	1		69	6	2
70	4	2		70	6	3
71	4	3		71	7	1
72	4	4		72	7	2
73	4	5		73	7	3
74	4	6		74	7	4
75	4	7		75	8	2
76	4	8		76	8	3
77	4	9		77	8	4
78	4	10		78	8	6
79	4	11		79	8	7
80	4	12		80	9	2
81	4	13		81	9	3
82	4	14		82	9	4
83	4	15		83	9	5
84	4	16		84	9	6
85	4	17		85	9	7
86	4	18		86	10	3
87	4	19		87	10	4
88	4	20		88	11	5
89	4	21		89	11	6
90	4	22		90	11	7
91	4	23		91	11	8
92	4	24		92	11	9
93	4	25		93	11	10
94	4	26		94	11	11
95	4	27		95	11	12
96	4	28		96	11	13
97	4	29		97	11	14
98	4	30		98	11	15
99	5	0		99	12	5
100	5	1		100	12	6
101	5	2		101	12	7
102	5	3		102	12	8
103	5	4		103	12	9
104	5	5		104	12	10
105	5	6		105	12	11
106	5	7		106	12	12
107	5	8		107	12	13
108	6	0		108	12	14
109	6	1		109	13	6
110	6	2		110	13	7
111	6	3		111	13	8
112	6	4		112	14	6
113	6	5		113	14	7
114	6	6		114	15	7
115	6	7		115	15	8
116	6	8		116	16	9
117	6	9		117	16	10
118	6	10		118	16	11
119	6	11		119	16	12
120	6	12		120	16	13
121	6	13		121	16	14
122	6	14		122	16	15
123	6	15		123	16	16
124	6	16		124	16	17
125	6	17		125	16	19
126	6	18		126	16	20
127	6	19		127	17	10
128	6	20		128	17	11
129	6	21		129	17	12
130	6	22		130	17	13
131	6	23		131	17	14
132	6	24		132	17	15
133	6	25		133	17	17
134	6	26		134	17	18
135	6	27		135	17	19
136	6	28		136	18	9
137	6	29		137	18	10
138	6	30		138	18	11
139	7	0		139	18	12
140	7	1		140	18	13
141	7	2		141	18	14
142	7	3		142	18	16
143	7	4		143	18	17
144	7	5		144	19	11
145	7	6		145	19	12
146	7	7		146	20	11
147	7	8		147	20	12
148	7	9		148	21	8
149	7	10		149	21	9
150	7	11		150	21	10
151	7	13		151	22	8
152	7	14		152	22	9
153	7	15		153	23	14
154	7	16		154	23	15
155	7	17		155	23	16
156	7	18		156	23	17
157	7	19		157	23	18
158	7	20		158	24	13
159	7	21		159	24	14
160	7	22		160	24	15
161	7	23		161	24	16
162	7	24		162	25	13
163	7	25		163	25	14
164	7	26		164	25	15
165	7	27		165	25	16
166	7	28		166	25	17
167	7	29		167	25	18
168	7	30		168	25	19
169	8	0		169	25	20
170	8	1		170	25	21
171	8	2		171	25	22
172	8	3		172	25	23
173	8	4		173	25	24
174	8	5		174	25	25
175	8	6		175	25	26
176	8	7		176	26	16
177	8	8		177	26	17
178	8	9		178	26	18
179	8	10		179	27	16
180	9	0		180	27	17
181	9	1		181	27	18
182	9	2		182	27	19
183	9	3		183	27	20
184	9	4		184	27	21
185	9	5		185	28	17
186	9	6		186	28	18
187	9	7		187	28	19
188	9	8		188	29	16
189	9	9		189	29	17
190	9	10		190	29	18
191	9	11		191	29	19
192	9	12		192	30	17
193	9	13		193	30	18
194	9	14		194	30	20
195	9	15		195	30	21
196	9	16		196	30	22
197	9	17		197	30	23
198	9	18		198	30	25
199	9	19		199	30	26
200	9	20		200	30	27
201	9	21		201	31	17
202	9	22		202	31	18
203	9	23		203	31	19
204	9	24		204	31	20
205	9	25		205	31	21
206	9	26		206	31	22
207	9	27		207	31	23
208	9	28		208	31	24
209	9	29		209	32	18
210	9	30		210	32	19
211	10	0		211	32	20
212	10	1		212	32	21
213	10	2		213	32	22
214	10	3		214	32	23
215	10	4		215	32	24
216	10	5		216	32	25
217	10	6		217	32	26
218	10	7		218	32	27
219	10	8		219	32	28
220	10	9		220	32	29
221	10	10		221	32	30
222	10	11		222	33	18
223	10	12		223	33	19
224	10	13		224	33	20
225	10	14		225	33	21
226	10	15		226	33	22
227	10	16		227	33	23
228	10	17		228	33	24
229	10	18		229	33	25
230	10	19		230	33	26
231	10	20		231	33	27
232	10	21		232	33	28
233	10	22		233	33	29
234	10	23		234	33	30
235	10	24		235	34	18
236	10	25		236	34	19
237	10	26		237	34	20
238	10	27		238	34	21
239	10	28		239	34	22
240	10	29		240	34	23
241	10	30		241	34	24
242	11	0		242	34	25
243	11	1		243	34	26
244	11	2		244	34	28
245	11	3		245	34	29
246	11	4		246	34	30
247	11	5		247	35	16
248	11	6		248	35	17
249	11	7		249	36	20
250	11	8		250	36	21
251	11	10		251	37	20
252	11	11		252	37	21
253	12	0		253	37	22
254	12	1		254	38	21
255	12	2		255	38	22
256	12	3		256	38	23
257	12	4		257	38	24
258	12	5		258	39	23
259	12	6		259	39	24
260	12	7		260	39	25
261	12	8		261	39	26
262	12	9		262	39	27
263	12	10		263	40	24
264	12	11		264	40	25
265	12	12		265	40	26
266	12	13		266	40	27
267	12	14		267	40	28
268	12	15		268	40	29
269	12	16		269	40	30
270	12	17		270	41	24
271	12	18		271	41	25
272	12	19		272	41	26
273	12	20		273	41	27
274	12	21		274	41	28
275	12	22		275	41	29
276	12	23		276	41	30
277	12	24		277	42	25
278	12	25		278	42	26
279	12	26		279	42	27
280	12	27		280	43	25
281	12	28		281	43	26
282	12	29		282	43	27
283	12	30		283	43	28
284	13	0		284	43	29
285	13	1		285	43	30
286	13	2		286	44	27
287	13	3		287	44	28
288	13	4		288	44	29
289	13	5		289	44	30
290	13	6		290	45	27
291	13	7		291	45	28
292	13	8		292	46	27
293	13	9		293	46	28
294	13	10		294	46	29
295	13	11		295	46	30
296	13	12		296	47	28
297	13	13		297	47	29
298	13	14		298	47	30
299	13	15		299	48	28
300	13	16		300	48	29
301	13	17		301	49	28
302	13	18		302	49	29
303	13	19		303	49	30
304	13	20		304	50	25
305	13	21		305	50	26
306	13	22		306	51	21
307	13	23		307	51	22
308	13	24		308	52	19
309	13	25		309	52	20
310	13	26		310	53	29
311	13	27		311	53	30
312	13	28
313	13	29
314	13	30
315	14	0
316	14	1
317	14	2
318	14	3
319	14	4
320	14	5
321	14	6
322	14	7
323	14	8
324	14	10
325	14	11
326	14	12
327	14	13
328	14	14
329	14	15
330	14	16
331	14	17
332	14	18
333	14	19
334	14	20
335	14	21
336	14	22
337	14	23
338	14	24
339	14	25
340	14	26
341	14	27
342	14	28
343	14	29
344	14	30
345	15	0
346	15	1
347	15	2
348	15	3
349	15	4
350	15	5
351	15	6
352	15	7
353	15	8
354	15	9
355	15	10
356	15	11
357	15	12
358	15	13
359	15	14
360	15	15
361	15	16
362	15	17
363	15	18
364	15	19
365	15	20
366	15	21
367	15	22
368	15	23
369	15	24
370	15	25
371	15	26
372	15	27
373	15	28
374	15	29
375	15	30
376	16	0
377	16	1
378	16	2
379	16	3
380	16	4
381	16	5
382	16	6
383	16	7
384	16	8
385	16	9
386	16	10
387	16	11
388	16	12
389	16	13
390	16	14
391	16	15
392	16	16
393	16	17
394	16	18
395	16	19
396	16	20
397	16	21
398	16	22
399	16	23
400	16	24
401	16	25
402	16	26
403	16	27
404	16	28
405	16	29
406	16	30
407	17	0
408	17	1
409	17	2
410	17	3
411	17	4
412	17	5
413	17	6
414	17	7
415	17	8
416	17	9
417	17	10
418	17	11
419	17	12
420	17	13
421	17	14
422	17	15
423	17	16
424	17	17
425	17	18
426	17	19
427	17	20
428	17	21
429	17	22
430	17	23
431	17	24
432	17	25
433	17	26
434	17	27
435	18	0
436	18	1
437	18	2
438	18	3
439	18	4
440	18	5
441	18	6
442	18	7
443	18	8
444	18	9
445	18	10
446	18	11
447	18	12
448	18	13
449	18	14
450	18	15
451	18	16
452	18	17
453	18	18
454	19	0
455	19	1
456	19	2
457	19	3
458	19	4
459	19	5
460	19	6
461	19	7
462	19	8
463	19	9
464	19	10
465	19	11
466	19	12
467	19	13
468	19	14
469	19	15
470	19	16
471	19	17
472	19	18
473	19	19
474	19	20
475	19	21
476	19	22
477	19	23
478	19	24
479	19	25
480	19	26
481	19	27
482	19	28
483	19	29
484	19	30
485	20	0
486	20	1
487	20	2
488	20	3
489	20	4
490	20	5
491	20	6
492	20	7
493	20	8
494	20	9
495	20	10
496	20	11
497	20	12
498	20	13
499	20	14
500	20	15
501	21	0
502	21	1
503	21	2
504	21	3
505	21	4
506	21	5
507	21	6
508	21	7
509	21	8
510	21	10
511	21	11
512	21	12
513	21	13
514	21	14
515	22	0
516	22	1
517	22	2
518	22	3
519	22	4
520	22	5
521	22	6
522	22	7
523	22	8
524	22	9
525	22	10
526	22	11
527	22	12
528	22	13
529	22	14
530	22	15
531	22	16
532	22	17
533	22	18
534	22	19
535	22	20
536	22	21
537	22	22
538	22	23
539	22	24
540	22	25
541	22	26
542	22	27
543	22	28
544	22	29
545	22	30
546	23	0
547	23	1
548	23	2
549	23	3
550	23	4
551	23	5
552	23	6
553	23	7
554	23	8
555	23	9
556	23	10
557	23	11
558	23	12
559	23	13
560	23	14
561	23	15
562	23	16
563	23	17
564	23	18
565	23	19
566	23	20
567	23	21
568	23	22
569	23	23
570	23	24
571	23	25
572	23	26
573	23	27
574	23	28
575	23	29
576	23	30
577	24	0
578	24	1
579	24	2
580	24	3
581	24	4
582	24	5
583	24	6
584	25	0
585	25	1
586	25	2
587	25	3
588	25	4
589	25	5
590	25	6
591	25	7
592	25	8
593	25	9
594	25	10
595	25	11
596	25	12
597	25	13
598	25	14
599	25	15
600	25	16
601	25	17
602	26	0
603	26	1
604	26	2
605	26	3
606	26	4
607	26	5
608	26	6
609	26	7
610	26	8
611	26	9
612	26	10
613	26	11
614	26	12
615	26	13
616	26	14
617	26	15
618	26	16
619	26	17
620	26	18
621	26	19
622	26	20
623	26	21
624	26	22
625	26	23
626	26	24
627	26	25
628	26	26
629	26	27
630	26	28
631	26	29
632	26	30
633	27	0
634	27	1
635	27	2
636	27	3
637	27	4
638	27	5
639	27	6
640	27	7
641	27	8
642	27	9
643	27	10
644	27	11
645	27	12
646	27	13
647	27	14
648	27	15
649	27	16
650	27	17
651	27	18
652	27	19
653	27	20
654	27	21
655	27	22
656	27	23
657	27	24
658	27	25
659	27	26
660	27	27
661	27	28
662	27	29
663	27	30
664	28	1
665	28	2
666	28	3
667	28	4
668	28	5
669	29	0
670	29	1
671	29	2
672	29	3
673	29	4
674	29	5
675	29	6
676	29	7
677	29	8
678	29	9
679	29	10
680	29	11
681	29	12
682	29	13
683	29	14
684	29	15
685	29	16
686	29	17
687	29	18
688	29	19
689	29	20
690	29	21
691	29	22
692	29	23
693	29	24
694	29	25
695	29	26
696	29	27
697	29	28
698	29	29
699	29	30
700	30	0
701	30	1
702	30	2
703	30	3
704	30	4
705	31	0
706	31	1
707	31	2
708	31	3
709	31	4
710	31	5
711	31	6
712	31	7
713	31	8
714	31	9
715	31	10
716	31	11
717	31	12
718	31	13
719	31	14
720	31	15
721	31	16
722	31	17
723	31	18
724	31	19
725	31	20
726	31	21
727	31	22
728	31	23
729	31	24
730	31	25
731	31	26
732	31	27
733	31	28
734	31	29
735	31	30
736	32	0
737	32	1
738	32	2
739	32	3
740	32	4
741	32	5
742	32	6
743	32	7
744	32	8
745	33	0
746	33	1
747	33	2
748	33	3
749	33	4
750	33	5
751	33	6
752	33	7
753	33	8
754	33	9
755	33	10
756	33	11
757	33	12
758	33	13
759	33	14
760	33	15
761	33	16
762	33	17
763	33	18
764	33	19
765	33	20
766	33	21
767	33	22
768	33	23
769	33	24
770	33	25
771	33	26
772	34	0
773	34	1
774	34	2
775	34	3
776	34	4
777	35	0
778	35	1
779	35	2
780	35	3
781	35	4
782	35	5
783	35	6
784	35	7
785	35	8
786	35	9
787	35	10
788	35	11
789	35	12
790	35	13
791	35	14
792	35	15
793	35	16
794	35	17
795	35	18
796	36	0
797	36	1
798	36	2
799	36	3
800	36	4
801	36	5
802	36	6
803	36	7
804	36	8
805	36	9
806	36	10
807	36	11
808	36	12
809	36	13
810	36	14
811	36	15
812	36	16
813	36	17
814	36	18
815	36	19
816	36	20
817	36	21
818	36	22
819	36	23
820	36	24
821	37	0
822	37	1
823	37	2
824	37	3
825	37	4
826	37	5
827	37	6
828	37	7
829	37	8
830	37	9
831	37	10
832	37	11
833	37	12
834	37	13
835	37	14
836	37	15
837	37	16
838	37	17
839	37	18
840	37	19
841	37	20
842	37	21
843	37	22
844	37	23
845	37	24
846	37	25
847	37	26
848	37	27
849	37	28
850	37	29
851	37	30
852	38	0
853	38	1
854	38	2
855	38	3
856	38	4
857	38	5
858	38	6
859	38	7
860	38	8
861	38	9
862	38	10
863	38	11
864	38	12
865	38	13
866	38	14
867	38	15
868	38	16
869	38	17
870	38	18
871	38	19
872	38	20
873	38	21
874	38	22
875	38	23
876	38	24
877	38	25
878	38	26
879	38	27
880	38	28
881	38	29
882	38	30
883	39	0
884	39	1
885	39	2
886	39	3
887	39	4
888	39	5
889	39	6
890	39	7
891	39	8
892	39	9
893	39	10
894	39	11
895	39	12
896	39	13
897	39	14
898	39	15
899	39	16
900	39	17
901	39	18
902	39	19
903	39	20
904	39	21
905	39	22
906	39	23
907	39	24
908	39	25
909	39	26
910	39	27
911	39	28
912	39	29
913	39	30
914	40	0
915	40	1
916	40	2
917	40	3
918	40	4
919	40	5
920	40	6
921	40	7
922	40	8
923	40	9
924	40	10
925	40	11
926	40	12
927	40	13
928	40	14
929	40	16
930	40	17
931	40	18
932	41	0
933	41	1
934	41	2
935	41	3
936	41	4
937	41	5
938	41	6
939	41	7
940	41	8
941	41	9
942	41	10
943	41	11
944	41	12
945	41	13
946	41	14
947	41	15
948	41	16
949	41	17
950	41	18
951	41	19
952	41	20
953	41	21
954	41	22
955	41	23
956	41	24
957	41	25
958	41	26
959	41	27
960	41	28
961	41	29
962	41	30
963	42	0
964	42	1
965	42	2
966	42	3
967	42	4
968	42	5
969	42	6
970	42	7
971	42	8
972	42	9
973	42	10
974	42	11
975	42	12
976	42	13
977	42	14
978	42	15
979	42	16
980	42	17
981	42	18
982	42	19
983	42	20
984	42	21
985	42	22
986	42	23
987	42	24
988	42	25
989	42	26
990	42	27
991	42	28
992	42	29
993	42	30
994	43	0
995	43	1
996	43	2
997	43	3
998	43	4
999	43	5
1000	43	6
1001	43	7
1002	43	8
1003	43	9
1004	43	10
1005	43	11
1006	43	12
1007	43	13
1008	43	14
1009	43	15
1010	43	16
1011	43	17
1012	43	18
1013	43	19
1014	43	20
1015	43	21
1016	43	22
1017	43	23
1018	43	24
1019	43	25
1020	43	26
1021	43	27
1022	43	28
1023	43	29
1024	43	30
1025	44	0
1026	44	1
1027	44	2
1028	44	3
1029	44	4
1030	44	5
1031	44	6
1032	44	7
1033	44	8
1034	44	9
1035	44	10
1036	44	11
1037	44	12
1038	44	13
1039	44	14
1040	44	15
1041	44	16
1042	44	17
1043	44	18
1044	44	19
1045	44	20
1046	44	21
1047	45	0
1048	45	1
1049	45	2
1050	45	3
1051	45	4
1052	45	5
1053	45	6
1054	45	7
1055	45	8
1056	45	9
1057	45	10
1058	45	11
1059	45	12
1060	45	13
1061	45	14
1062	45	15
1063	45	16
1064	45	17
1065	45	18
1066	45	19
1067	45	20
1068	45	21
1069	45	22
1070	45	23
1071	45	24
1072	45	25
1073	45	26
1074	45	27
1075	45	28
1076	45	29
1077	45	30
1078	46	0
1079	46	1
1080	46	2
1081	46	3
1082	46	4
1083	46	5
1084	46	6
1085	46	7
1086	46	8
1087	46	9
1088	46	10
1089	46	11
1090	46	12
1091	46	13
1092	46	14
1093	46	15
1094	46	16
1095	46	17
1096	46	18
1097	46	19
1098	46	20
1099	46	21
1100	46	22
1101	46	23
1102	46	24
1103	46	25
1104	46	26
1105	46	27
1106	46	28
1107	46	29
1108	46	30
1109	47	1
1110	47	2
1111	47	3
1112	47	4
1113	47	5
1114	47	6
1115	47	7
1116	47	8
1117	47	9
1118	47	10
1119	48	0
1120	48	1
1121	48	2
1122	48	3
1123	48	4
1124	48	6
1125	48	7
1126	48	8
1127	48	9
1128	48	10
1129	48	11
1130	48	12
1131	48	13
1132	48	14
1133	48	15
1134	48	16
1135	48	17
1136	48	18
1137	48	19
1138	48	20
1139	48	21
1140	48	22
1141	48	23
1142	48	24
1143	48	25
1144	48	26
1145	48	27
1146	48	28
1147	48	29
1148	48	30
1149	49	0
1150	49	1
1151	49	2
1152	49	3
1153	49	4
1154	49	5
1155	50	0
1156	50	1
1157	50	2
1158	50	3
1159	50	4
1160	50	5
1161	50	6
1162	50	7
1163	50	8
1164	50	9
1165	50	10
1166	50	11
1167	50	12
1168	50	13
1169	50	14
1170	50	15
1171	50	16
1172	50	17
1173	50	18
1174	50	19
1175	50	20
1176	50	21
1177	50	22
1178	50	23
1179	50	24
1180	50	25
1181	50	26
1182	50	27
1183	50	28
1184	50	29
1185	50	30
1186	51	0
1187	51	1
1188	51	2
1189	51	3
1190	51	4
1191	51	5
1192	51	6
1193	51	7
1194	51	8
1195	51	9
1196	51	10
1197	51	11
1198	51	12
1199	51	13
1200	51	14
1201	51	15
1202	51	16
1203	51	17
1204	51	18
1205	51	19
1206	51	20
1207	51	21
1208	51	22
1209	51	23
1210	51	24
1211	51	25
1212	51	26
1213	51	27
1214	51	28
1215	51	29
1216	51	30
1217	52	0
1218	52	1
1219	52	2
1220	52	3
1221	52	4
1222	52	5
1223	52	6
1224	52	7
1225	52	8
1226	52	9
1227	52	10
1228	52	11
1229	52	12
1230	52	13
1231	52	14
1232	52	15
1233	52	16
1234	52	17
1235	52	18
1236	52	19
1237	52	20
1238	52	21
1239	52	22
1240	52	23
1241	52	24
1242	52	25
1243	52	26
1244	52	27
1245	52	28
1246	52	29
1247	52	30
1248	53	0
1249	53	1
1250	53	2
1251	53	3
1252	53	4
1253	53	5
1254	53	6
1255	53	7
1256	53	8
1257	53	9
1258	53	10
1259	53	11
1260	53	12
1261	53	13
1262	53	14
1263	53	16
1264	53	17
1265	53	18
1266	54	0
1267	54	1
1268	54	2
1269	54	3
1270	54	4
1271	54	5
1272	54	6
1273	54	7
1274	54	8
1275	54	9
1276	54	10
1277	54	11
1278	54	12
1279	54	13
1280	54	14
1281	54	15
1282	54	16
1283	54	17
1284	54	18
1285	54	19
1286	54	20
1287	54	21
1288	54	22
1289	54	23
1290	54	24
1291	54	25
1292	54	26
1293	54	27
1294	54	28
1295	54	29
1296	54	30
1297	55	0
1298	55	1
1299	55	2
1300	55	3
1301	55	4
1302	55	5
1303	55	6
1304	55	7
1305	55	8
1306	55	9
1307	55	10
1308	55	11
1309	55	12
1310	55	13
1311	55	14
1312	55	15
1313	55	16
1314	55	17
1315	55	18
1316	55	19
1317	55	20
1318	55	21
1319	55	22
1320	55	23
1321	55	24
1322	55	25
1323	55	26
1324	55	27
1325	55	28
1326	55	29
1327	55	30
1328	56	0
1329	56	1
1330	56	2
1331	56	3
1332	56	4
1333	56	5
1334	56	6
1335	56	7
1336	57	0
1337	57	1
1338	57	2
1339	57	3
1340	57	4
1341	57	5
1342	57	6
1343	57	7
1344	57	8
1345	57	9
1346	57	10
1347	57	11
1348	57	12
1349	57	13
1350	57	14
1351	57	15
1352	57	16
1353	57	17
1354	57	18
1355	57	19
1356	57	20
1357	57	21
1358	57	22
1359	57	23
1360	57	24
1361	57	25
1362	57	26
1363	57	27
1364	57	28
1365	57	29
1366	57	30
1367	58	0
1368	58	1
1369	58	2
1370	58	3
1371	58	4
1372	58	5
1373	58	6
1374	58	7
1375	58	8
1376	58	9
1377	58	10
1378	58	11
1379	58	12
1380	58	13
1381	58	14
1382	58	15
1383	58	16
1384	59	2
1385	59	3
1386	60	0
1387	60	1
1388	60	2
1389	60	3
1390	60	4
1391	61	0
1392	61	1
1393	61	2
1394	61	3
1395	61	4
1396	61	5
1397	61	6
1398	61	7
1399	61	8
1400	61	9
1401	61	10
1402	61	11
1403	61	12
1404	61	13
1405	61	14
1406	61	15
1407	61	16
1408	61	17
1409	61	18
1410	61	19
1411	61	20
1412	61	21
1413	61	22
1414	61	23
1415	61	24
1416	61	25
1417	61	26
1418	61	27
1419	61	28
1420	61	29
1421	61	30
1422	62	0
1423	62	1
1424	62	2
1425	62	3
1426	62	4
1427	62	5
1428	62	6
1429	62	7
1430	62	8
1431	62	9
1432	62	10
1433	62	11
1434	62	12
1435	62	13
1436	62	14
1437	62	15
1438	62	16
1439	62	17
1440	62	18
1441	62	19
1442	62	20
1443	62	21
1444	62	22
1445	62	23
1446	62	24
1447	62	25
1448	62	26
1449	62	27
1450	62	28
1451	62	29
1452	62	30
1453	63	0
1454	63	1
1455	63	2
1456	63	3
1457	63	4
1458	63	5
1459	63	6
1460	63	7
1461	63	8
1462	63	9
1463	63	10
1464	63	11
1465	63	12
1466	63	13
1467	63	14
1468	63	15
1469	63	16
1470	63	17
1471	63	18
1472	63	19
1473	63	20
1474	63	21
1475	63	22
1476	63	23
1477	63	24
1478	63	25
1479	63	26
1480	63	27
1481	63	28
1482	63	29
1483	63	30
1484	64	0
1485	64	1
1486	64	2
1487	64	3
1488	64	4
1489	64	5
1490	64	6
1491	64	7
1492	64	8
1493	64	9
1494	64	10
1495	64	11
1496	64	12
1497	64	13
1498	64	14
1499	64	15
1500	64	16
1501	64	17
1502	64	18
1503	64	19
1504	64	20
1505	64	21
1506	64	22
1507	64	23
1508	64	24
1509	64	25
1510	64	26
1511	64	27
1512	64	28
1513	64	29
1514	64	30
1515	65	0
1516	65	1
1517	65	2
1518	65	3
1519	65	4
1520	65	5
1521	65	6
1522	65	7
1523	65	8
1524	65	9
1525	65	10
1526	65	11
1527	65	12
1528	65	13
1529	65	14
1530	65	15
1531	65	16
1532	65	17
1533	65	18
1534	65	19
1535	65	20
1536	65	21
1537	65	22
1538	65	23
1539	65	24
1540	65	25
1541	65	27
1542	65	28
1543	65	29
1544	65	30
1545	66	0
1546	66	1
1547	66	2
1548	66	3
1549	66	4
1550	66	5
1551	66	6
1552	66	7
1553	66	8
1554	66	9
1555	66	10
1556	66	11
1557	66	12
1558	66	13
1559	66	14
1560	66	15
1561	66	16
1562	66	17
1563	66	18
1564	66	19
1565	66	20
1566	66	21
1567	66	22
1568	66	23
1569	66	24
1570	66	25
1571	66	26
1572	66	27
1573	66	28
1574	66	29
1575	66	30
1576	67	0
1577	67	1
1578	67	2
1579	67	3
1580	68	2
1581	68	3
1582	68	5
1583	68	6
1584	68	7
1585	69	0
1586	69	1
1587	69	2
1588	69	3
1589	69	4
1590	69	5
1591	69	6
1592	69	7
1593	69	8
1594	69	9
1595	69	10
1596	69	11
1597	69	12
1598	69	13
1599	69	14
1600	69	15
1601	69	16
1602	69	17
1603	69	18
1604	69	19
1605	69	20
1606	70	0
1607	70	1
1608	70	2
1609	70	3
1610	70	4
1611	70	5
1612	70	6
1613	70	7
1614	70	8
1615	70	9
1616	70	10
1617	70	11
1618	70	13
1619	70	14
1620	70	16
1621	70	17
1622	70	18
1623	70	20
1624	70	21
1625	70	22
1626	70	23
1627	70	24
1628	70	25
1629	70	26
1630	70	27
1631	70	28
1632	70	29
1633	70	30
1634	71	0
1635	71	1
1636	71	2
1637	71	3
1638	71	4
1639	71	5
1640	71	6
1641	71	7
1642	71	8
1643	71	9
1644	71	10
1645	71	11
1646	71	12
1647	72	0
1648	72	1
1649	72	2
1650	72	3
1651	72	4
1652	72	5
1653	72	6
1654	72	7
1655	72	8
1656	72	9
1657	72	10
1658	72	11
1659	72	12
1660	72	13
1661	72	14
1662	72	15
1663	72	16
1664	72	17
1665	72	18
1666	72	19
1667	72	20
1668	72	21
1669	72	22
1670	72	23
1671	72	24
1672	72	25
1673	72	26
1674	72	27
1675	72	28
1676	72	29
1677	72	30
1678	73	0
1679	73	1
1680	73	2
1681	73	3
1682	73	4
1683	73	5
1684	73	6
1685	73	7
1686	73	8
1687	73	9
1688	73	10
1689	73	11
1690	73	12
1691	73	13
1692	73	14
1693	73	15
1694	73	16
1695	73	17
1696	73	18
1697	73	19
1698	73	20
1699	73	21
1700	73	22
1701	73	23
1702	73	24
1703	73	25
1704	73	26
1705	73	27
1706	73	28
1707	73	29
1708	73	30
1709	74	0
1710	74	1
1711	74	2
1712	74	3
1713	74	4
1714	74	5
1715	74	6
1716	74	7
1717	74	8
1718	74	9
1719	74	10
1720	74	11
1721	74	12
1722	74	13
1723	74	14
1724	74	15
1725	74	16
1726	74	17
1727	74	18
1728	74	19
1729	74	20
1730	74	21
1731	74	22
1732	74	23
1733	74	24
1734	74	25
1735	74	26
1736	74	27
1737	74	28
1738	74	29
1739	74	30
1740	75	0
1741	75	1
1742	75	2
1743	75	3
1744	75	4
1745	75	5
1746	75	6
1747	75	7
1748	75	8
1749	75	9
1750	75	10
1751	75	11
1752	75	12
1753	75	13
1754	75	14
1755	75	15
1756	75	16
1757	75	17
1758	75	18
1759	75	19
1760	75	20
1761	75	21
1762	75	22
1763	75	23
1764	75	24
1765	75	25
1766	75	26
1767	75	27
1768	75	28
1769	75	29
1770	75	30
1771	76	0
1772	76	1
1773	76	2
1774	76	3
1775	76	4
1776	76	5
1777	76	6
1778	76	7
1779	76	8
1780	76	9
1781	76	10
1782	76	11
1783	76	12
1784	76	13
1785	76	14
1786	76	15
1787	76	16
1788	76	17
1789	76	18
1790	76	19
1791	76	20
1792	76	21
1793	76	22
1794	76	23
1795	76	24
1796	76	25
1797	76	26
1798	76	27
1799	76	28
1800	76	29
1801	76	30
1802	77	0
1803	77	1
1804	77	2
1805	77	3
1806	77	4
1807	77	5
1808	77	6
1809	77	7
1810	77	8
1811	77	9
1812	77	10
1813	77	11
1814	77	12
1815	77	13
1816	77	14
1817	77	15
1818	77	16
1819	77	17
1820	77	18
1821	77	19
1822	77	20
1823	77	21
1824	77	22
1825	77	23
1826	77	24
1827	77	25
1828	77	26
1829	77	27
1830	77	28
1831	77	29
1832	77	30
1833	78	0
1834	78	1
1835	78	2
1836	78	3
1837	78	4
1838	78	5
1839	78	6
1840	78	7
1841	78	8
1842	78	9
1843	78	10
1844	78	11
1845	78	12
1846	78	13
1847	78	14
1848	78	15
1849	78	16
1850	78	17
1851	78	18
1852	78	19
1853	78	20
1854	78	21
1855	78	22
1856	78	23
1857	78	24
1858	78	25
1859	78	26
1860	78	27
1861	78	28
1862	78	29
1863	78	30
1864	79	0
1865	79	1
1866	79	2
1867	79	3
1868	79	4
1869	79	5
1870	79	6
1871	79	7
1872	79	8
1873	79	9
1874	79	10
1875	79	11
1876	79	12
1877	79	13
1878	79	14
1879	79	15
1880	79	16
1881	79	17
1882	79	18
1883	79	19
1884	79	20
1885	79	21
1886	79	22
1887	79	23
1888	79	24
1889	79	25
1890	79	26
1891	79	27
1892	79	28
1893	79	29
1894	79	30
1895	80	2
1896	80	3
1897	80	4
1898	80	5
1899	80	6
1900	81	0
1901	81	1
1902	81	2
1903	81	3
1904	81	4
1905	82	0
1906	82	1
1907	82	2
1908	82	3
1909	82	4
1910	82	5
1911	82	6
1912	82	7
1913	82	8
1914	82	9
1915	82	10
1916	82	11
1917	82	12
1918	82	14
1919	82	15
1920	83	0
1921	83	1
1922	83	2
1923	83	3
1924	83	4
1925	83	5
1926	83	6
1927	83	7
1928	83	8
1929	83	9
1930	83	10
1931	83	11
1932	83	12
1933	83	13
1934	83	14
1935	83	15
1936	83	16
1937	83	17
1938	83	18
1939	83	19
1940	83	20
1941	83	21
1942	83	22
1943	83	23
1944	83	24
1945	83	25
1946	83	26
1947	83	27
1948	83	28
1949	83	29
1950	83	30
1951	84	0
1952	84	1
1953	84	2
1954	84	3
1955	84	4
1956	84	5
1957	84	6
1958	84	7
1959	84	8
1960	84	9
1961	84	10
1962	84	11
1963	84	12
1964	84	13
1965	84	14
1966	84	15
1967	84	16
1968	84	17
1969	84	18
1970	84	19
1971	84	20
1972	84	21
1973	84	22
1974	84	23
1975	84	24
1976	84	25
1977	84	26
1978	84	27
1979	84	28
1980	84	29
1981	84	30
1982	85	0
1983	85	1
1984	85	2
1985	85	3
1986	85	4
1987	85	5
1988	85	6
1989	85	7
1990	85	8
1991	85	9
1992	85	10
1993	85	11
1994	85	12
1995	85	13
1996	85	14
[truncated: 1,714 more rows]

## Sheet: Figure 2d
Figure 2d
Quantification of ovastacinmCherry fluorescence intensity (cortex vs. cytoplasm)
	Cortex			Cytoplasm			Cortex			Cytoplasm
	WT	Mean fluorescence (AU)		WT	Mean fluorescence (AU)		MaterNull	Mean fluorescence (AU)		MaterNull	Mean fluorescence (AU)
	egg	63.1204		egg	16.36		egg	59.2607		egg	61.0729
	egg1	94.3602		egg1	8.5068		egg1	72.2526		egg1	59.4174
	egg2	72.9638		egg2	11.9919		egg2	46.4185		egg2	93.4879
	egg3	74.2187		egg3	29.9254		egg3	88.3368		egg3	58.4702
	egg4	71.2936		egg4	31.3556		egg4	68.9474		egg4	56.3681
	egg5	52.2296		egg5	28.5558		egg5	64.4574		egg5	67.117
	egg6	72.0196		egg6	34.3761		egg6	21.88		egg6	75.4398
	egg7	74.3044		egg7	28.5122		egg7	28.2833		egg7	61.8595
	egg8	74.6546		egg8	30.1783		egg8	21.1612		egg8	33.1803
	egg9	98.8821		egg9	21.0184		egg9	25.0318		egg9	38.7466
	egg10	69.6375		egg10	24.5513		egg10	24.6476		egg10	26.5247
	egg11	62.1629		egg11	24.1748		egg11	25.3236		egg11	29.3858
	egg12	72.9422		egg12	20.4088
	egg13	56.6292		egg13	23.2246

## Sheet: Figure 2f
Figure 2f
Quantification of CGs in the cortex
	WT	# of CGs		MaterNull	# of CGs
	egg	147		egg	24
	egg1	165		egg1	36
	egg2	123		egg2	31
	egg3	155		egg3	44
	egg4	211		egg4	34
	egg5	128		egg5	8
	egg6	272
	egg7	133
	egg8	125
	egg9	167

## Sheet: Figure 2h
Figure 2h
Quantification of CGs (cortex vs. cytoplasm)
	WT	# of CGs (cortex)		WT	# of CGs (cytoplasm)		MaterNull	# of CGs (cortex)		MaterNull	# of CGs (cytoplasm)
	egg	52		egg	4		egg	0		egg	25
	egg1	60		egg1	3		egg1	0		egg1	25
	egg2	65		egg2	4		egg2	1		egg2	27
	egg3	35		egg3	0		egg3	0		egg3	15
	egg4	48		egg4	3		egg4	0		egg4	14
	egg5	47		egg5	5		egg5	0		egg5	15
	egg6	71		egg6	0		egg6	0		egg6	22
	egg7	65		egg7	0		egg7	0		egg7	18
	egg8	55		egg8	4		egg8	1		egg8	30
	egg9	55		egg9	4		egg9	0		egg9	26
	egg10	58		egg10	3		egg10	0		egg10	17
							egg11	0		egg11	18

## Sheet: Figure 4c
Figure 4c
Quantification of cortical granule tracks during live-imaging
egg		egg1		egg2		egg3		egg4		egg5		egg6		egg7		egg8		egg9		egg10		egg11		egg12		egg13		egg14
Track #	Time point	Track #	Time point	Track #	Time point	Track #	Time point	Track #	Time point	Track #	Time point	Track #	Time point	Track #	Time point	Track #	Time point	Track #	Time point	Track #	Time point	Track #	Time point	Track #	Time point	Track #	Time point	Track #	Time point
0	0	0	0	0	0	0	0	0	0	0	0	0	0	0	0	0	0	0	0	0	0	0	0	0	0	0	0	0	0
0	1	0	1	0	1	0	1	0	1	0	1	0	1	0	1	0	1	0	1	0	1	0	1	0	1	0	1	0	1
0	2	0	2	0	2	0	2	0	2	0	2	0	2	0	2	0	2	0	2	0	2	0	2	0	2	0	2	0	2
0	3	0	3	0	3	0	3	0	3	0	3	0	3	0	3	0	3	0	3	0	3	0	3	0	3	0	3	0	3
0	4	0	4	0	4	0	4	0	4	0	4	0	4	0	4	0	4	0	4	0	4	0	4	0	4	0	4	0	4
0	5	0	5	0	5	0	5	0	5	0	5	0	5	0	5	0	5	0	5	0	5	0	5	0	5	0	5	0	5
0	6	0	6	0	6	0	6	0	6	0	6	0	6	0	6	0	6	0	6	0	6	0	6	0	6	0	6	0	6
0	7	0	7	0	7	0	7	0	7	0	7	0	8	0	7	0	7	0	7	0	7	0	7	0	7	0	7	0	7
0	8	0	8	0	8	0	8	0	8	0	8	0	9	0	8	0	8	0	8	0	8	0	8	0	8	0	8	0	8
0	9	0	9	0	9	0	9	0	9	0	9	0	10	0	9	0	9	0	9	0	9	0	9	0	9	0	9	0	9
0	10	0	10	0	10	0	10	0	10	0	10	0	11	0	10	0	10	0	10	0	10	0	10	0	10	0	10	0	10
0	11	0	11	0	11	0	11	0	11	0	11	0	12	0	11	0	11	0	11	0	11	0	11	0	11	0	11	0	11
0	12	0	12	0	12	0	12	0	12	0	12	0	13	0	12	0	12	0	12	0	12	0	12	0	12	0	12	0	12
0	13	0	13	0	13	0	13	0	13	0	13	0	14	0	13	0	13	0	13	0	13	0	13	0	13	0	13	0	13
0	14	0	14	0	14	0	14	0	14	0	14	0	15	0	14	0	14	0	14	0	14	0	14	0	14	0	14	0	14
0	15	0	15	0	15	0	15	0	15	0	15	0	16	0	15	0	15	0	15	0	15	0	15	0	15	0	15	0	15
0	16	0	16	0	16	0	16	0	16	0	16	0	17	0	16	0	16	0	16	0	16	0	16	0	17	0	16	0	16
0	17	0	17	0	18	0	17	0	17	0	17	0	18	0	17	0	17	0	17	0	17	0	17	0	18	0	17	0	17
0	18	0	18	0	19	0	18	0	18	0	18	0	19	0	18	0	18	0	19	0	18	0	18	0	19	0	18	0	18
0	19	0	19	1	0	0	19	0	19	0	19	0	20	0	19	0	19	0	20	0	19	0	19	0	20	0	19	0	19
0	20	0	20	1	1	0	20	0	20	0	20	0	21	0	20	0	20	0	21	0	20	0	20	0	21	0	20	0	20
0	21	0	21	1	2	0	21	0	21	0	21	0	22	0	21	0	21	0	22	0	21	0	21	0	22	0	21	0	21
0	22	0	22	1	3	0	22	0	22	0	22	0	23	0	22	0	22	0	23	0	22	0	22	0	23	0	22	0	22
0	23	0	23	1	4	0	23	0	23	0	23	0	24	0	23	0	23	0	24	0	23	0	23	0	24	0	23	0	23
0	24	0	24	1	5	0	24	0	24	0	24	0	25	0	24	0	24	1	0	0	24	0	24	0	25	0	24	0	24
0	25	0	25	1	6	0	25	0	25	0	25	0	26	0	25	0	25	1	1	0	25	0	25	0	26	0	25	0	25
0	26	0	26	1	7	0	26	0	26	0	26	0	27	0	26	0	26	1	2	0	26	0	26	0	27	0	26	0	26
1	0	0	27	1	8	0	27	0	27	0	27	0	28	0	27	0	27	1	3	0	27	0	27	0	28	0	27	0	27
1	1	0	28	1	9	0	28	0	28	0	28	0	29	0	28	0	28	1	4	0	28	0	28	0	29	0	28	0	28
1	2	0	29	1	10	0	29	0	29	0	29	0	30	0	29	0	29	1	5	0	29	0	29	0	30	0	29	0	29
1	3	0	30	1	11	0	30	0	30	0	30	0	31	0	30	0	30	1	6	0	30	0	30	0	31	0	30	0	30
1	4	0	31	1	12	0	31	0	31	0	31	0	32	0	31	0	31	1	7	0	31	0	31	0	32	0	31	0	31
1	5	0	32	1	13	0	32	0	32	0	32	0	33	0	32	0	32	1	8	0	32	0	32	0	33	0	32	0	32
1	6	0	33	1	14	0	33	0	33	0	33	0	34	0	33	0	33	1	9	0	33	0	33	0	34	0	33	0	33
1	7	0	34	1	15	0	34	0	34	0	34	0	35	0	34	0	34	1	10	0	34	0	34	0	35	0	34	0	34
1	8	0	35	1	16	0	35	0	35	0	35	0	36	0	35	0	35	1	11	0	35	0	35	0	36	0	35	0	35
1	9	0	36	1	17	0	36	0	36	0	36	0	37	0	36	0	36	1	12	0	36	0	36	0	37	0	36	0	36
1	10	0	37	1	18	0	38	0	37	0	37	0	38	0	37	0	37	1	13	0	37	0	37	0	38	0	37	0	37
1	11	0	38	1	19	0	39	0	38	0	39	0	39	0	38	0	38	1	14	0	38	0	38	0	39	0	38	0	38
1	12	0	39	1	20	0	40	0	39	0	40	0	40	0	39	0	39	1	15	0	39	0	39	0	40	0	39	0	39
1	13	0	40	1	21	0	41	0	40	0	41	0	41	0	40	0	40	1	16	0	40	0	40	0	41	0	40	0	40
1	14	0	41	1	22	0	42	0	41	0	42	0	42	0	41	0	41	1	17	0	41	0	41	0	42	0	41	0	41
1	15	0	42	1	23	0	43	0	42	0	43	0	43	0	42	0	42	1	18	0	42	0	42	0	43	0	42	0	42
1	16	0	43	1	24	0	44	0	43	0	44	0	44	0	43	0	43	1	19	0	43	0	43	0	44	0	43	0	43
1	17	0	44	1	25	1	0	0	44	0	45	0	45	0	44	0	44	1	20	0	44	0	44	0	45	0	44	0	44
1	18	0	45	1	26	1	1	0	45	0	46	0	46	0	45	0	45	1	21	0	45	0	45	0	46	0	45	0	45
1	19	0	46	1	27	1	2	0	46	0	47	0	47	0	46	0	46	1	22	0	46	0	46	0	48	0	46	0	46
1	20	0	47	1	28	1	3	0	47	0	48	0	48	0	47	0	47	1	23	0	47	0	47	0	49	0	47	0	47
1	21	0	48	1	29	1	4	0	48	0	49	0	49	0	48	0	48	1	24	0	48	0	48	0	50	0	48	0	48
1	22	0	49	1	30	1	5	0	49	0	50	0	50	0	49	0	49	1	25	0	49	0	49	0	51	0	49	0	49
1	23	0	50	1	31	1	6	0	50	0	51	0	51	0	50	0	50	1	26	0	50	0	50	0	52	0	50	0	50
1	24	0	51	1	32	1	7	0	51	0	52	0	52	0	51	0	51	1	27	0	51	0	51	0	53	0	51	0	51
1	25	0	52	1	33	1	8	0	52	0	53	0	53	0	52	0	52	1	28	0	52	0	52	0	54	0	52	0	52
1	26	0	53	1	34	1	9	0	53	0	54	0	54	0	53	0	53	1	29	0	53	0	53	0	55	0	53	0	53
1	27	0	54	1	35	1	10	0	54	0	55	0	55	0	54	0	54	1	30	0	54	0	54	0	56	0	54	0	54
1	28	0	55	1	36	1	11	0	55	0	56	0	56	0	55	0	55	1	31	0	55	0	55	0	57	0	55	0	55
1	29	0	56	1	37	1	12	0	56	0	57	0	57	0	56	0	56	1	32	0	56	0	56	0	58	0	56	0	56
1	30	0	57	1	38	1	13	0	57	0	58	0	58	0	57	0	57	1	33	0	57	0	57	0	59	0	57	0	57
1	31	0	58	1	39	1	14	0	58	0	59	0	59	0	58	0	58	1	34	0	58	0	58	1	0	0	58	0	58
1	32	0	59	1	40	1	15	0	59	0	60	0	60	0	59	0	59	1	35	0	59	0	59	1	1	0	59	0	59
1	33	0	60	1	41	1	16	0	60	1	0	1	0	0	60	0	60	1	36	0	60	0	60	1	2	0	60	0	60
1	34	1	0	1	42	1	17	1	0	1	1	1	1	1	0	1	0	1	37	1	0	1	0	1	3	1	0	1	0
1	35	1	1	1	43	1	18	1	1	1	2	1	2	1	1	1	1	1	38	1	1	1	1	1	4	1	1	1	1
1	36	1	2	1	44	1	19	1	2	1	3	1	3	1	2	1	2	1	39	1	2	1	2	1	5	1	2	1	2
1	37	1	3	1	45	1	20	1	3	1	4	1	4	1	3	1	3	1	40	1	3	1	3	1	7	1	3	1	3
1	38	1	4	1	46	1	21	1	4	1	5	2	0	1	4	1	4	1	41	1	4	1	4	1	8	1	4	1	4
1	39	1	5	1	47	1	22	1	5	1	6	2	1	1	5	1	5	1	42	1	5	1	5	1	9	1	5	1	5
1	40	1	6	1	48	1	23	1	6	1	7	2	2	1	6	1	6	1	43	1	6	1	6	1	10	1	6	1	6
1	41	1	7	1	49	1	24	1	7	1	8	2	3	1	7	1	7	1	44	1	7	1	7	1	11	1	7	1	7
1	42	1	8	1	50	1	25	1	8	1	9	2	4	1	8	1	8	1	45	1	8	1	8	1	12	1	8	1	8
2	0	1	9	1	51	1	26	1	9	1	10	2	5	1	9	1	9	1	46	1	9	1	9	1	13	1	9	1	9
2	1	1	10	1	52	1	27	1	10	1	11	2	6	1	10	1	10	1	47	1	10	1	10	1	14	1	10	1	10
2	2	1	11	1	53	1	28	1	11	1	12	2	7	1	11	1	11	1	48	1	11	1	11	1	15	1	11	1	11
2	3	1	12	1	54	1	29	1	12	1	13	2	8	1	12	1	12	1	49	1	12	1	12	1	16	1	12	1	12
2	4	1	13	1	55	1	30	1	13	1	14	2	9	1	13	1	13	1	50	1	13	1	13	1	17	1	13	1	13
2	5	1	14	1	56	1	31	1	14	1	15	2	10	1	14	1	14	1	51	1	14	1	14	1	18	1	14	1	14
2	6	1	15	1	57	1	32	1	15	1	16	2	11	1	15	1	15	1	52	1	15	1	15	1	19	1	15	1	15
2	7	1	16	1	58	1	33	1	16	1	17	2	12	1	16	1	16	1	53	1	16	1	16	1	20	1	16	1	16
2	8	1	17	1	59	1	34	1	17	1	18	2	13	1	17	1	17	1	54	1	17	1	17	1	21	1	17	1	17
2	9	1	18	1	60	1	35	1	18	1	19	2	14	1	18	1	18	1	55	1	18	1	18	2	0	1	18	1	18
2	10	1	19	2	0	1	36	1	19	1	20	2	15	1	19	1	19	1	56	1	19	1	19	2	1	1	19	1	19
2	11	1	20	2	1	1	37	1	20	1	21	2	16	1	20	1	20	1	57	1	20	1	20	2	2	1	20	1	20
2	12	1	21	2	2	1	38	1	21	1	22	2	17	1	21	1	21	1	58	1	21	1	21	2	3	1	21	1	21
2	13	1	22	2	3	1	39	1	22	1	23	2	18	1	22	1	22	1	59	1	22	1	22	2	4	1	22	1	22
2	14	1	23	2	4	1	40	1	23	1	24	2	19	1	23	1	23	1	60	1	23	1	23	2	5	1	23	1	23
2	15	1	24	2	5	1	41	1	24	1	25	2	20	1	24	1	24	2	1	1	24	1	24	2	6	1	24	1	24
2	16	1	25	2	6	1	42	1	25	1	26	2	21	1	25	1	25	2	2	1	25	1	25	2	7	1	25	1	25
2	17	1	26	2	7	1	43	1	26	1	27	2	22	1	26	1	26	2	3	1	26	1	26	2	8	1	26	1	26
2	18	1	27	2	8	1	44	1	27	1	28	2	23	1	27	1	27	2	4	1	27	1	27	2	9	1	27	1	27
2	19	1	28	2	9	1	45	1	28	1	29	2	24	1	28	1	28	2	5	1	28	1	28	2	10	1	28	1	28
2	20	1	29	2	10	1	46	1	29	1	30	2	25	1	29	1	29	2	6	1	29	1	29	2	11	1	29	1	29
2	21	1	30	2	11	1	47	1	30	1	31	2	26	1	30	1	30	2	7	1	30	1	30	2	12	1	30	1	30
2	22	1	31	2	12	1	48	1	31	1	32	2	27	1	31	1	31	2	8	1	31	1	31	2	13	1	31	1	31
2	23	1	32	2	13	1	49	1	32	1	33	2	28	1	32	1	32	2	9	1	32	1	32	2	14	1	32	1	32
2	24	1	33	2	14	1	50	1	33	1	34	2	29	1	33	1	33	2	10	1	33	1	33	2	15	1	33	1	33
2	25	1	34	2	15	1	51	1	34	1	35	2	30	1	34	1	34	2	11	1	34	1	34	2	16	1	34	1	34
2	26	1	35	2	16	1	52	1	35	1	36	2	31	1	35	1	35	2	12	1	35	1	35	2	17	1	35	1	35
2	27	1	36	2	17	1	53	1	36	1	37	2	32	1	36	1	36	2	13	1	36	1	36	2	18	1	36	1	36
2	28	1	37	2	18	1	55	1	37	1	38	2	33	1	37	1	37	2	14	1	37	1	37	2	19	1	37	1	37
2	29	1	38	2	19	1	56	1	38	1	39	2	34	1	38	1	38	2	15	1	38	1	38	2	20	1	38	1	38
2	30	1	39	2	20	2	0	1	39	1	40	2	35	1	39	1	39	2	16	1	39	1	39	2	21	1	39	1	39
2	31	1	40	3	0	2	1	1	40	1	41	2	36	1	40	1	40	2	17	1	40	1	40	2	22	1	40	1	40
2	32	1	41	3	1	2	2	1	41	1	42	2	37	1	41	1	41	2	18	1	41	1	41	2	23	1	41	1	41
2	33	1	42	3	2	2	3	1	42	1	43	2	38	1	42	1	42	2	19	1	42	1	43	2	24	1	42	1	42
2	34	1	43	3	3	2	4	1	43	1	44	2	39	1	43	1	43	2	20	1	43	1	44	2	25	1	43	1	43
2	35	1	44	3	4	2	5	1	44	1	45	2	40	1	44	1	44	2	21	1	44	1	45	2	26	1	44	1	44
2	36	1	45	3	5	2	6	1	45	1	46	2	41	1	45	1	45	2	22	1	45	1	46	2	27	1	45	1	45
2	37	1	46	3	6	2	7	1	46	1	47	2	42	1	46	1	46	2	23	1	46	2	0	2	28	1	46	1	46
2	38	1	47	3	7	2	8	1	47	1	48	2	43	1	47	1	47	2	24	1	47	2	1	2	29	1	47	1	47
2	39	1	48	3	8	2	9	1	48	1	49	2	44	1	48	1	48	2	25	1	48	2	2	2	30	1	48	1	48
2	40	1	49	4	0	2	10	1	49	1	50	2	45	1	49	1	49	2	26	1	49	2	3	2	31	1	49	1	49
2	41	1	50	4	1	2	11	1	50	1	51	2	46	1	50	1	50	2	27	1	50	2	4	2	32	1	50	1	50
2	42	1	51	4	2	2	12	1	51	1	52	2	47	1	51	1	51	2	28	1	51	2	5	2	33	1	51	1	51
2	43	1	52	4	3	2	13	1	52	1	53	2	48	1	52	1	52	2	29	1	52	2	6	2	34	1	52	1	52
2	44	1	53	4	4	2	14	1	53	1	54	2	49	1	53	1	53	2	30	1	53	2	7	2	35	1	53	1	53
2	45	1	54	4	5	2	15	1	54	1	55	2	50	1	54	1	54	2	31	1	54	2	8	2	36	1	54	1	54
2	46	1	55	4	6	2	16	1	55	1	56	2	51	1	55	1	55	2	32	1	55	2	9	2	37	1	55	1	55
2	47	1	56	4	7	2	17	1	56	1	57	2	52	1	56	1	56	2	33	1	56	2	10	2	38	1	56	1	56
2	48	1	57	4	8	2	18	1	57	1	58	2	53	1	57	1	57	2	34	1	57	2	11	2	39	1	57	1	57
2	49	1	58	4	9	2	19	1	58	1	59	2	54	1	58	1	58	2	35	1	58	2	12	2	40	1	58	1	58
2	50	1	59	4	10	2	20	1	59	1	60	2	55	1	59	1	59	2	36	1	59	2	13	2	41	1	59	1	59
2	51	1	60	4	11	2	21	1	60	2	0	2	56	1	60	1	60	2	37	1	60	2	14	2	42	1	60	1	60
2	52	2	0	4	12	2	22	2	0	2	1	2	57	2	0	2	0	2	38	2	0	2	15	2	43	2	0	2	0
2	53	2	1	4	13	2	23	2	1	2	2	2	58	2	1	2	1	2	39	2	1	2	16	2	44	2	1	2	1
2	54	2	2	4	14	2	24	2	2	2	3	2	59	2	2	2	2	2	40	2	2	2	17	2	45	2	2	2	2
2	55	2	3	4	15	2	25	2	3	2	4	2	60	2	3	2	3	2	41	2	3	2	18	2	46	2	3	2	3
2	56	2	4	4	16	2	26	2	4	2	5	3	0	2	4	2	4	2	42	2	4	2	19	2	47	2	4	2	4
2	57	2	6	4	17	2	27	2	5	2	6	3	1	2	5	2	5	2	43	2	5	2	20	2	48	2	5	2	5
2	58	2	7	4	18	3	0	2	6	2	7	3	2	2	6	2	6	2	44	2	6	2	21	2	49	2	6	2	6
2	59	2	8	4	19	3	1	2	7	2	8	3	3	2	7	2	7	2	45	2	7	2	22	2	50	2	7	2	7
2	60	2	9	5	0	3	2	2	8	2	9	3	4	2	8	2	8	3	1	2	8	2	23	2	51	2	8	2	8
3	0	2	10	5	1	3	3	2	9	2	10	3	5	2	9	2	9	3	2	3	0	2	24	2	52	2	9	2	9
3	1	2	11	5	2	3	4	2	10	2	11	3	6	2	10	2	10	3	3	3	1	2	25	2	53	2	10	2	10
3	2	2	13	5	3	3	5	2	12	3	0	3	7	2	11	2	11	3	4	3	2	2	26	2	54	2	11	2	11
3	3	2	14	5	4	3	6	2	13	3	1	3	8	2	12	2	12	3	5	3	3	2	27	2	55	2	12	2	12
3	4	3	0	5	5	3	7	2	14	3	2	3	9	2	13	2	13	3	6	3	4	2	28	2	56	2	13	2	13
3	5	3	1	5	6	3	8	2	15	3	3	3	10	2	14	2	14	4	0	3	5	2	29	2	57	2	14	2	14
3	6	3	2	5	7	3	9	2	16	3	4	3	11	2	15	2	15	4	1	3	6	2	30	2	58	2	15	2	15
3	7	3	3	5	8	3	10	2	17	3	5	3	12	2	16	2	16	4	2	3	7	2	31	2	59	2	16	2	16
3	8	3	4	5	9	3	11	2	18	3	6	3	13	2	17	2	17	4	3	3	8	2	32	2	60	2	17	2	17
3	9	3	5	5	10	3	12	2	19	3	7	3	14	2	18	2	18	4	4	3	9	2	33	3	1	2	18	2	18
3	10	3	6	5	11	3	13	2	20	3	8	3	15	2	19	2	19	4	5	3	10	2	34	3	2	2	19	2	19
3	11	3	7	5	12	3	14	2	21	3	9	3	16	2	20	2	20	4	6	3	11	2	35	3	3	2	20	2	20
3	12	3	8	5	13	3	15	2	23	3	10	3	17	2	21	2	21	4	7	3	12	2	36	3	4	2	21	2	21
3	13	3	9	5	14	3	16	2	24	3	11	3	18	2	22	2	22	4	8	3	13	2	37	3	6	2	22	2	22
3	14	3	10	5	15	3	17	2	25	3	12	3	19	2	23	2	23	4	9	3	14	2	38	3	7	2	23	2	23
3	15	3	11	5	16	3	18	2	26	3	13	3	20	2	24	2	24	4	10	3	15	2	39	3	8	2	24	2	24
3	16	3	12	5	17	3	19	2	27	3	14	3	21	2	25	2	25	4	11	3	16	2	40	3	9	2	25	2	25
3	17	3	13	5	18	3	20	2	28	3	15	4	0	2	26	2	26	4	12	3	17	2	41	3	10	2	26	2	26
3	18	3	14	5	19	3	21	2	29	3	16	4	1	2	27	2	27	4	13	3	18	2	42	3	12	2	27	2	27
3	19	3	15	5	20	3	22	2	30	3	17	4	2	2	28	2	28	4	14	3	19	2	43	3	13	2	28	2	28
3	20	3	16	5	21	3	23	2	31	3	18	4	3	2	29	2	29	4	15	3	20	2	44	3	14	2	29	2	29
3	21	3	17	5	22	3	24	2	32	3	19	4	4	2	30	2	30	4	16	3	21	2	45	3	15	2	30	2	30
3	22	3	18	5	23	3	25	2	33	3	20	4	5	2	31	2	31	4	17	3	22	2	46	4	0	2	31	2	31
3	23	3	19	5	24	3	26	2	34	3	21	4	6	2	32	2	32	4	18	3	23	2	47	4	1	2	32	2	32
3	24	3	20	5	25	3	27	2	35	3	22	4	7	2	33	2	33	4	19	3	24	2	48	4	2	2	33	2	33
3	25	3	21	5	26	3	28	2	36	3	23	4	8	2	34	2	34	4	20	3	25	2	49	4	3	2	34	2	34
3	26	3	22	5	27	3	29	2	37	3	24	4	9	2	35	2	35	4	21	3	26	2	50	4	4	2	35	2	35
3	27	3	23	5	28	3	30	2	38	4	0	4	10	2	36	2	36	4	22	3	27	2	51	4	5	2	36	2	36
3	28	3	24	5	29	3	31	2	39	4	1	4	11	2	37	2	37	4	23	3	28	2	52	4	6	2	37	2	37
3	29	3	25	5	30	3	32	2	40	4	2	4	12	2	38	2	38	4	24	3	29	2	53	4	7	2	38	2	38
3	30	3	26	5	31	3	33	2	41	4	3	4	13	2	39	2	39	4	25	3	30	2	54	4	8	2	39	2	39
3	31	3	27	5	32	3	34	2	42	4	4	4	14	2	40	2	40	4	26	3	31	2	55	4	9	2	40	2	40
3	32	3	28	5	33	3	35	2	43	4	5	4	15	2	41	2	41	4	27	3	32	2	56	4	10	2	41	2	41
3	33	3	29	5	34	3	36	2	44	4	6	4	16	2	42	2	42	4	28	3	33	2	57	4	11	2	42	2	42
3	34	3	30	5	35	3	37	2	45	4	7	4	17	2	43	2	43	4	29	3	34	2	58	4	12	2	43	2	43
3	35	3	31	5	36	3	38	2	46	4	8	4	18	2	44	2	44	4	30	3	35	2	59	4	13	2	44	2	44
3	36	3	32	5	37	3	39	2	47	4	9	4	19	2	45	2	45	4	31	3	36	2	60	4	14	2	45	2	45
3	37	3	33	5	38	3	40	2	48	4	10	4	20	2	46	2	46	4	32	3	37	3	0	4	15	2	46	2	46
3	38	3	34	5	39	3	41	2	49	4	11	4	21	2	47	2	47	4	33	3	38	3	1	4	16	2	47	2	47
3	39	3	35	5	40	3	42	2	50	4	12	4	22	2	48	2	48	4	34	3	39	3	2	4	17	2	48	2	48
3	40	3	36	5	41	3	43	2	51	4	13	4	23	2	49	2	49	4	35	3	40	3	3	4	18	2	49	2	49
3	41	3	37	5	42	3	44	2	52	4	14	4	24	2	50	2	50	4	36	3	41	3	4	4	19	2	50	2	50
3	42	3	38	5	43	3	45	2	53	4	15	4	25	2	51	2	51	4	37	3	42	3	5	4	20	2	51	2	51
3	43	3	39	5	44	3	46	2	54	4	16	4	26	2	52	2	52	4	38	3	43	3	6	4	21	2	52	2	52
3	44	4	0	5	45	3	47	2	55	4	17	4	27	2	53	2	53	4	39	3	44	3	7	4	22	2	53	2	53
3	45	4	1	5	46	3	48	2	56	4	18	4	28	2	54	2	54	4	40	3	45	3	8	4	23	2	54	2	54
3	46	4	2	5	47	3	49	2	57	4	19	4	29	2	55	2	55	4	41	3	46	3	9	4	24	2	55	2	55
3	47	4	3	5	48	3	50	2	58	4	20	4	30	2	56	2	56	4	42	3	47	3	10	4	25	2	56	2	56
3	48	4	4	5	49	3	51	2	59	4	21	4	31	2	57	2	57	4	43	3	48	3	11	4	26	2	57	2	57
4	0	4	5	5	50	3	52	2	60	4	22	4	32	2	58	2	58	4	44	3	49	3	12	4	27	2	58	2	58
4	1	4	6	5	51	3	53	3	0	4	23	4	33	2	59	2	59	4	45	3	50	3	13	4	28	2	59	2	59
4	2	4	7	5	52	3	54	3	1	4	24	4	34	2	60	2	60	4	46	3	51	3	14	4	29	2	60	2	60
4	3	4	8	6	1	3	55	3	2	4	25	4	35	3	0	3	0	4	47	3	52	3	15	4	30	3	0	3	0
4	4	4	9	6	2	3	56	3	3	4	26	4	36	3	1	3	1	4	48	3	53	3	16	4	31	3	1	3	1
4	5	4	10	6	3	3	57	3	4	4	27	4	37	3	2	3	2	4	49	3	54	3	17	4	32	3	2	3	2
4	6	5	0	6	4	3	58	3	5	4	28	4	39	3	3	3	3	4	50	3	55	3	18	4	33	3	3	3	3
4	7	5	1	7	1	3	59	3	6	4	29	4	40	3	4	3	4	4	51	3	56	3	19	4	34	3	4	3	4
4	8	5	2	7	2	3	60	3	7	4	30	4	41	3	6	3	5	4	52	3	57	3	20	4	35	3	5	3	5
4	9	5	3	8	0	4	0	3	8	4	31	4	43	3	7	3	6	4	53	3	58	3	21	4	36	3	6	3	6
4	10	5	4	8	1	4	1	3	9	4	32	4	44	3	8	3	7	4	54	3	59	3	22	4	37	3	7	3	7
4	11	5	5	8	2	4	2	3	10	4	33	4	46	3	9	3	8	4	55	3	60	3	23	4	38	3	8	3	8
4	12	5	6	9	0	4	3	3	11	4	34	4	47	3	10	3	9	4	56	4	0	3	24	4	39	3	9	3	9
4	13	5	7	9	1	4	4	3	12	4	35	4	48	3	11	3	10	4	57	4	1	3	25	4	40	3	10	3	10
4	14	5	8	9	2	4	5	3	13	4	36	4	49	3	13	3	11	4	58	4	2	3	26	4	41	3	11	3	11
4	15	5	9	10	0	4	6	3	14	4	37	4	50	3	14	3	12	4	59	4	3	3	27	4	42	3	12	3	12
4	16	5	10	10	1	4	7	3	15	4	38	4	51	3	15	3	13	4	60	4	4	3	28	4	43	3	13	3	13
4	17	5	11	10	2	4	8	3	16	4	39	4	52	3	16	3	14	5	0	4	5	3	29	4	44	3	14	3	14
4	18	5	12	10	4	4	9	3	17	4	40	4	53	3	17	3	15	5	1	4	6	3	30	4	45	3	15	3	15
4	19	5	13	10	5	4	10	3	18	4	41	4	54	3	18	3	16	5	2	4	7	3	31	4	46	3	16	3	16
4	20	5	14	10	6	4	11	3	19	4	42	4	55	3	19	3	17	5	3	4	8	3	32	4	47	3	17	3	17
4	21	5	15	10	7	4	12	3	20	4	43	4	56	3	21	3	18	5	4	4	9	3	33	4	48	3	18	3	18
4	22	5	16	10	9	4	13	3	22	4	44	4	57	3	22	3	19	5	5	4	10	3	34	4	49	3	19	3	19
4	23	6	0	10	10	4	14	3	23	4	45	4	58	3	23	3	20	5	6	4	11	3	35	4	50	3	20	3	20
4	24	6	1	10	12	4	15	3	24	4	46	4	59	3	25	3	21	5	7	4	12	3	36	4	51	3	21	3	21
4	25	6	2	10	13	4	16	4	0	4	47	4	60	3	26	3	22	5	8	4	13	3	37	4	52	3	22	3	22
4	26	6	3	11	0	4	17	4	1	4	48	5	0	3	27	3	23	5	9	4	14	3	38	4	53	3	23	3	23
4	27	6	4	11	1	4	18	4	2	4	49	5	1	3	28	3	24	5	10	4	15	3	39	4	54	3	24	3	24
4	28	6	5	11	2	4	19	4	3	4	50	5	2	3	29	3	25	5	12	4	16	3	40	4	55	3	25	3	25
4	29	6	6	11	3	4	20	4	4	4	51	5	3	3	30	3	26	5	13	4	17	3	41	4	56	3	26	3	26
4	30	6	7	11	4	4	21	4	5	4	52	5	4	3	31	3	27	5	14	4	18	3	42	4	57	3	27	3	27
4	31	6	8	11	5	4	22	4	6	4	53	5	5	3	32	3	28	5	15	5	0	3	43	4	58	3	28	3	28
4	32	6	9	11	6	4	23	5	0	4	54	5	6	3	33	3	29	5	16	5	1	3	44	4	59	3	29	3	29
4	33	6	10	11	7	4	24	5	1	4	55	5	7	3	34	3	30	5	17	5	2	3	45	4	60	3	30	3	30
4	34	6	11	11	8	4	25	5	2	4	56	5	8	3	35	3	31	5	19	5	3	3	46	5	0	3	31	3	31
4	35	6	12	11	9	4	26	5	3	4	57	5	9	3	36	3	32	5	20	5	4	3	47	5	1	3	32	3	32
4	36	6	13	11	10	4	27	5	4	4	58	5	10	3	37	3	33	5	22	5	5	3	48	5	2	3	33	3	33
4	37	6	14	11	11	4	28	5	5	4	59	5	11	3	38	3	34	5	23	5	6	3	49	5	3	3	34	3	34
4	38	6	15	11	12	4	29	5	6	4	60	5	12	3	39	3	35	6	0	5	7	3	50	5	4	3	35	3	35
4	39	6	16	11	13	4	30	5	7	5	1	5	13	3	40	3	36	6	1	5	8	3	51	5	5	3	36	3	36
4	40	6	17	11	14	4	31	5	8	5	2	5	14	3	41	3	37	6	2	5	9	3	52	5	6	3	37	3	37
4	41	6	18	11	15	4	32	5	9	5	4	5	15	3	42	3	38	6	3	5	10	3	53	5	7	3	38	3	38
4	42	6	19	11	16	4	33	5	10	5	5	6	0	3	43	3	39	6	4	5	11	3	54	5	8	3	39	3	39
4	43	6	20	11	17	4	34	5	11	5	6	6	1	3	44	3	40	6	5	5	12	3	55	5	9	3	40	3	40
4	44	6	21	11	18	4	35	5	12	5	7	6	2	3	45	3	41	6	6	5	13	3	56	5	10	3	41	3	41
4	45	6	22	11	19	4	36	5	13	5	8	6	3	3	46	3	42	6	7	5	14	3	57	5	11	3	42	3	42
4	46	6	23	11	20	5	0	5	14	5	9	6	4	3	47	3	43	7	0	5	15	3	58	5	12	3	43	3	43
4	47	6	24	11	21	5	1	5	15	5	10	6	5	3	48	3	44	7	1	5	16	3	59	5	13	3	44	3	44
4	48	6	26	11	22	5	2	5	16	5	11	6	6	3	49	3	45	7	2	5	17	3	60	5	14	3	45	3	45
4	49	6	27	11	23	5	3	5	17	5	12	6	8	3	50	3	46	7	3	5	18	4	0	5	15	3	46	3	46
4	50	7	0	11	24	5	4	5	18	5	13	6	9	3	51	3	47	7	4	5	19	4	1	5	16	3	47	3	47
4	51	7	1	11	25	5	5	5	19	5	14	6	10	3	52	3	48	7	5	5	20	4	2	5	17	3	48	3	48
4	52	7	2	11	26	5	6	5	20	6	0	7	0	3	53	3	49	7	6	5	21	4	3	5	18	3	49	3	49
4	53	7	3	11	27	5	7	5	21	6	1	7	1	3	54	3	50	7	7	5	22	4	4	5	19	3	50	3	50
4	54	7	4	11	28	5	8	5	22	6	2	7	2	3	55	3	51	7	8	5	23	4	5	5	20	3	51	3	51
4	55	7	5	11	29	5	9	5	23	6	3	7	3	3	56	3	52	7	9	5	24	4	6	5	21	3	52	3	52
4	56	7	6	11	30	5	10	5	24	6	4	7	4	3	57	3	53	7	10	5	25	4	7	5	22	3	53	3	53
4	57	7	7	11	31	5	11	5	25	6	5	7	5	3	58	3	54	7	11	5	26	4	8	5	23	3	54	3	54
4	58	7	8	11	32	5	12	5	26	6	6	7	6	3	59	3	55	7	12	5	27	4	9	6	0	3	55	3	55
4	59	7	9	11	33	5	13	5	27	6	7	7	7	3	60	3	56	7	13	5	28	4	10	6	1	3	56	3	56
4	60	7	10	11	34	5	14	5	28	6	8	7	8	4	0	3	57	7	14	5	29	4	11	6	2	3	57	3	57
5	0	7	11	11	35	5	15	5	29	6	9	7	9	4	1	3	58	7	15	5	30	4	12	6	4	3	58	3	58
5	1	7	12	11	36	5	16	5	30	6	10	7	10	4	2	3	59	7	16	5	31	4	13	6	5	3	59	3	59
5	2	7	13	11	37	5	17	5	31	6	11	7	11	4	3	3	60	7	17	5	32	4	14	6	6	3	60	3	60
5	3	7	14	11	38	5	18	5	32	6	12	7	12	4	4	4	0	7	18	5	33	4	15	6	7	4	0	4	0
5	4	7	15	11	39	5	19	5	33	6	13	8	0	4	5	4	1	7	19	5	34	4	16	6	8	4	1	4	1
5	5	7	16	11	40	5	20	5	34	6	14	8	1	4	6	4	2	7	20	5	35	4	17	6	9	4	2	4	2
5	6	7	17	11	41	5	21	5	35	6	15	8	2	4	7	4	3	7	21	5	36	4	18	6	10	4	3	4	3
5	7	7	18	12	0	5	22	5	36	6	16	8	3	4	8	4	4	7	22	5	37	4	19	6	11	4	4	4	4
5	8	7	19	12	1	5	23	5	37	6	17	9	0	4	9	4	5	7	23	5	38	4	20	6	12	4	5	4	5
5	9	7	20	12	2	5	24	5	38	6	18	9	1	4	10	4	6	7	24	5	39	4	21	6	13	4	6	4	6
5	10	7	21	12	3	5	25	5	39	6	19	9	2	4	11	4	7	7	25	5	40	4	22	6	14	4	7	4	7
5	11	7	22	12	4	5	26	5	40	6	20	9	3	4	12	4	8	7	26	5	41	4	23	6	15	4	8	4	8
5	12	7	23	12	5	5	27	5	41	6	21	9	4	4	13	4	9	7	27	5	42	4	24	6	16	4	9	4	9
5	13	7	24	12	6	5	28	5	42	6	22	9	5	4	14	4	10	7	28	5	43	4	25	6	17	4	10	4	10
5	14	7	25	12	7	5	29	5	43	6	23	9	6	4	15	4	12	7	29	5	44	4	26	6	18	4	11	4	11
5	15	7	26	12	8	5	30	5	44	6	24	9	7	4	16	4	13	7	30	5	45	4	27	6	19	4	12	4	12
5	16	7	27	12	9	5	31	5	45	6	25	9	8	4	17	5	0	7	31	5	46	4	28	6	20	4	13	4	13
5	17	7	28	12	10	5	32	5	46	6	26	9	9	4	18	5	1	7	32	5	47	4	29	6	21	4	14	4	14
5	18	7	29	12	11	5	33	5	47	6	27	10	0	4	19	5	2	7	33	5	48	4	30	6	22	4	15	4	15
5	19	7	30	12	12	5	34	5	48	6	28	10	1	4	20	5	3	7	34	5	49	4	31	6	23	4	16	4	16
5	20	7	31	12	13	5	35	5	49	6	29	10	2	4	21	5	4	7	35	5	50	4	32	6	24	4	17	4	17
5	21	7	32	12	14	5	36	5	50	6	30	10	3	4	22	5	5	7	36	5	51	4	33	6	25	4	18	5	0
5	22	7	33	12	15	5	37	5	51	7	0	10	4	4	23	5	6	7	37	5	52	4	34	6	26	4	19	5	1
5	23	7	34	12	16	5	38	5	52	7	1	10	5	4	24	5	7	7	38	5	53	4	35	6	27	4	20	5	2
5	24	7	35	12	17	5	39	5	53	7	2	10	6	4	25	5	8	7	39	5	54	4	36	6	28	4	21	5	3
5	25	7	36	12	18	5	40	6	0	7	3	11	0	4	26	5	9	7	40	5	55	4	37	6	29	4	22	5	4
5	26	7	37	12	19	5	41	6	1	7	4	11	1	4	27	5	10	7	41	5	56	4	38	6	30	4	23	5	5
5	27	7	38	12	20	5	42	6	2	7	5	11	2	4	28	5	11	7	42	5	57	4	39	6	31	4	24	5	6
5	28	7	39	12	21	5	43	6	3	7	6	11	3	4	29	5	12	7	43	5	58	4	40	6	32	4	25	5	7
5	29	7	40	12	22	5	44	6	4	7	7	11	4	4	30	5	13	7	44	5	59	4	41	6	33	4	26	5	8
5	30	7	41	12	23	5	45	6	5	7	8	11	5	4	31	5	14	7	45	5	60	4	42	6	34	4	27	5	9
5	31	7	42	12	24	5	46	6	6	7	9	11	6	4	32	5	15	7	46	6	0	4	43	6	35	4	28	5	10
5	32	7	43	12	25	5	47	6	7	7	10	11	7	4	33	5	16	7	47	6	1	4	44	6	36	4	29	5	11
5	33	7	44	12	26	5	48	6	8	7	11	11	8	4	34	5	17	7	48	6	2	4	45	6	37	4	30	5	12
5	34	7	45	12	27	5	49	6	9	7	12	11	9	4	35	5	18	7	49	6	3	4	46	6	38	4	31	5	13
5	35	7	46	12	28	5	50	6	10	7	13	11	10	4	36	5	19	7	50	6	4	4	47	6	39	4	32	5	14
5	36	7	47	12	29	5	51	6	11	7	14	11	11	4	37	5	20	7	51	6	5	4	48	6	40	4	33	5	15
5	37	7	48	12	30	5	52	6	12	7	15	11	12	4	38	5	21	7	52	6	6	4	49	6	41	4	34	5	16
5	38	7	49	12	31	5	53	6	13	7	16	11	13	4	39	5	22	7	53	6	7	4	50	6	42	4	35	5	17
5	39	7	50	12	32	5	54	6	14	7	17	11	14	4	40	5	23	7	54	6	8	4	51	6	43	4	36	5	18
5	40	7	51	12	33	5	55	6	15	7	18	11	15	4	41	5	24	7	55	6	9	4	52	6	44	4	37	5	19
5	41	7	52	12	34	5	56	6	16	7	19	11	16	4	42	5	25	7	56	6	10	4	53	6	45	4	38	5	20
5	42	8	0	12	35	5	57	6	17	7	20	11	17	4	43	5	26	7	57	6	11	4	54	6	46	4	39	5	21
5	43	8	1	12	36	5	58	6	18	7	21	11	18	4	44	5	27	7	58	6	12	4	55	6	48	4	40	5	22
5	44	8	2	12	37	5	59	6	19	7	22	11	19	4	45	5	28	7	59	6	13	4	56	6	49	4	41	5	23
5	45	8	3	12	38	5	60	6	20	7	23	11	20	4	46	5	29	7	60	6	14	4	57	6	50	4	42	5	24
5	46	8	4	12	39	6	0	6	21	7	24	11	21	4	47	5	30	8	0	6	15	4	58	6	51	4	43	5	25
5	47	8	5	12	40	6	1	6	22	7	25	11	22	4	48	5	31	8	1	6	16	4	59	6	52	4	44	5	26
5	48	8	6	12	41	6	2	6	23	7	26	11	23	4	49	5	32	8	2	6	17	4	60	6	53	4	45	5	27
5	49	8	7	12	42	6	3	6	24	7	27	11	24	4	50	5	33	8	3	6	18	5	0	6	54	4	46	5	28
5	50	8	8	12	43	6	4	6	25	8	0	11	25	4	51	5	34	8	4	6	19	5	1	7	0	4	47	5	29
5	51	8	9	12	44	6	5	6	26	8	1	11	26	4	52	5	35	8	5	6	20	5	2	7	1	4	48	5	30
5	52	8	10	12	45	6	6	6	27	8	2	11	27	4	53	5	36	8	6	6	21	5	3	7	2	4	49	5	31
5	53	8	11	12	46	6	7	6	28	8	3	11	28	4	54	5	37	8	7	6	22	5	4	7	3	4	50	5	32
5	54	8	12	12	47	6	8	6	29	8	4	11	29	4	55	5	38	8	8	6	23	5	5	7	4	4	51	5	33
5	55	8	13	12	48	6	9	6	30	8	6	11	30	4	56	5	39	9	0	6	24	5	6	7	5	4	52	5	34
5	56	8	14	12	49	6	10	6	31	8	7	11	31	4	57	5	40	9	1	6	25	5	7	7	6	4	53	5	35
5	57	8	15	12	50	6	11	6	32	9	0	11	32	4	58	5	41	9	2	6	26	5	8	7	7	4	54	5	36
5	58	8	16	12	51	6	12	6	34	9	1	11	33	4	59	5	42	9	3	6	27	5	9	7	8	4	55	5	37
5	59	8	17	12	52	6	13	6	35	9	2	11	34	4	60	5	43	9	4	6	28	5	10	7	9	4	56	5	38
5	60	8	18	12	53	6	14	6	36	9	3	11	35	5	0	5	44	9	5	6	29	5	11	7	10	4	57	5	39
6	0	8	19	12	54	6	15	6	37	9	4	11	36	5	1	5	45	9	6	6	30	5	12	7	11	4	58	5	40
6	1	8	20	12	55	6	16	6	38	9	5	11	37	5	2	5	46	9	7	6	31	5	13	7	12	4	59	5	41
6	2	8	21	12	56	6	17	6	39	9	6	11	38	5	3	5	47	9	8	6	32	5	14	7	13	4	60	5	42
6	3	8	22	12	57	6	18	6	40	9	7	11	39	5	4	5	48	9	9	6	33	5	15	7	14	5	0	5	43
6	4	8	23	12	58	6	19	6	41	9	8	11	40	5	5	5	49	9	10	6	34	5	16	7	15	5	1	5	44
6	5	8	24	13	0	6	20	6	42	9	9	11	41	5	6	5	50	9	11	6	35	5	17	7	16	5	2	5	45
6	6	8	25	13	1	6	21	6	43	9	10	11	42	5	7	5	51	10	0	6	36	5	18	7	17	5	3	5	46
6	7	8	26	13	2	6	22	6	44	9	11	11	43	5	8	5	52	10	1	6	37	5	19	7	18	5	4	5	47
6	8	8	27	13	3	6	23	6	45	9	12	11	44	5	9	5	53	10	2	6	38	5	20	7	19	5	5	5	48
6	9	8	28	13	4	6	24	6	46	9	13	11	45	5	10	5	54	10	3	6	39	5	21	7	20	5	6	5	49
6	10	8	29	13	5	6	25	6	47	9	14	11	46	5	11	5	55	10	4	6	40	5	22	7	21	5	7	5	50
6	11	8	30	13	6	6	26	6	48	9	15	11	47	5	12	5	56	10	5	6	41	5	23	7	22	5	8	5	51
6	12	8	31	13	7	6	27	6	49	9	16	11	48	5	13	5	57	10	6	6	42	5	24	7	23	5	9	5	52
6	13	8	32	13	8	6	28	6	50	9	17	11	49	5	14	5	58	10	7	6	43	5	25	7	24	5	10	5	53
6	14	8	33	13	9	6	29	6	51	9	18	11	50	5	15	5	59	10	8	6	44	5	26	7	25	5	11	5	54
6	15	8	34	13	10	6	30	6	52	9	19	11	51	5	16	5	60	10	9	6	45	5	27	7	26	5	12	5	55
6	16	8	35	13	11	6	31	6	53	9	20	11	52	5	17	6	0	10	10	6	46	5	28	7	27	5	13	5	56
6	17	8	36	13	12	6	32	6	54	9	21	11	53	5	18	6	1	11	0	6	47	5	29	7	28	5	14	5	57
6	18	8	37	13	13	6	33	6	55	9	22	11	54	5	19	6	2	11	1	6	48	5	30	7	29	5	15	5	58
6	19	8	38	13	14	6	34	6	56	9	23	11	55	5	20	6	3	11	2	6	49	5	31	7	30	5	16	5	59
6	20	8	39	13	15	6	35	6	57	10	0	11	56	5	21	6	4	11	3	6	50	5	32	7	31	5	17	5	60
6	21	8	40	13	16	6	36	7	0	10	1	11	57	5	22	6	5	12	0	6	51	5	33	7	32	5	18	6	0
6	22	8	41	13	17	6	37	7	1	10	2	11	58	5	23	6	6	12	1	6	52	5	34	7	33	5	19	6	1
6	23	8	42	13	18	6	38	7	2	10	3	11	59	5	24	6	7	12	2	6	53	5	35	7	34	5	20	6	2
6	24	8	43	13	19	6	39	7	3	10	4	11	60	5	25	6	8	12	3	6	54	5	36	7	35	5	21	6	3
6	25	8	44	13	20	6	40	7	4	10	5	12	0	5	26	6	9	12	4	6	55	5	37	7	36	5	22	6	4
6	26	8	45	13	21	6	41	7	5	10	6	12	1	5	27	6	10	12	5	6	56	5	38	7	37	5	23	6	5
6	27	9	0	13	23	6	42	7	6	10	7	12	2	5	28	6	11	12	6	6	57	5	39	7	38	5	24	6	6
6	28	9	1	13	24	6	43	7	7	10	8	12	3	5	29	6	12	12	7	6	58	5	40	7	39	5	25	6	7
6	29	9	2	13	25	6	44	7	8	10	9	12	4	5	30	6	13	12	8	6	59	5	41	7	40	5	26	6	8
6	30	9	3	13	26	6	45	7	9	10	10	12	5	5	31	6	14	12	9	6	60	5	42	7	41	5	27	6	9
6	31	9	4	14	0	6	46	7	10	10	11	12	6	5	32	6	15	12	10	7	0	5	43	7	42	5	28	6	10
6	32	9	5	14	1	6	47	7	11	10	12	12	7	5	33	6	16	12	11	7	1	5	44	7	43	5	29	6	11
6	33	9	6	14	2	6	48	7	12	10	13	12	8	5	34	6	17	12	12	7	2	5	45	7	44	5	30	6	12
6	34	9	7	14	3	6	49	7	13	10	14	12	9	5	35	6	18	12	13	7	3	5	46	7	45	5	31	6	13
6	35	10	0	14	4	6	50	7	14	10	15	12	10	5	36	6	19	12	14	7	4	5	47	7	46	5	32	6	14
6	36	10	1	14	5	6	51	7	15	10	16	12	11	5	37	6	20	12	15	7	5	5	48	7	47	6	0	6	15
6	37	10	2	14	6	6	52	7	16	10	17	12	12	5	38	6	21	12	16	7	6	5	49	7	48	6	1	6	16
6	38	10	3	14	7	6	53	7	17	10	18	12	13	5	39	6	22	12	17	7	7	5	50	7	49	6	2	6	17
6	39	10	4	14	8	6	54	7	18	10	19	12	14	5	40	6	23	12	18	7	8	5	51	7	50	6	3	6	18
6	40	10	5	14	9	6	55	7	19	10	20	12	15	5	41	6	24	12	19	7	9	5	52	7	51	6	4	6	19
6	41	10	6	14	10	6	56	7	20	10	21	12	16	5	42	6	25	12	20	7	10	5	53	7	52	6	5	6	20
6	42	10	7	14	11	6	57	7	21	10	22	12	17	5	43	6	26	12	21	7	11	5	54	7	53	6	6	6	21
6	43	10	8	14	12	6	58	7	22	10	23	12	18	5	44	6	27	13	1	7	12	5	55	7	54	6	7	6	22
6	44	10	9	14	13	6	59	7	23	10	24	12	19	5	45	6	28	13	2	7	13	5	56	7	55	6	8	6	23
6	45	10	10	14	14	6	60	7	24	10	25	12	20	5	46	6	29	13	3	7	14	5	57	7	56	6	9	6	24
6	46	10	11	14	15	7	0	7	25	10	26	12	21	5	47	6	30	13	4	7	15	5	58	7	57	6	10	6	25
6	47	10	12	14	16	7	1	7	26	10	27	12	22	5	48	6	31	13	5	7	16	5	59	7	58	6	11	6	26
6	48	10	13	14	17	7	2	7	27	10	28	12	23	5	49	6	32	13	6	7	17	5	60	7	59	6	12	6	27
6	49	10	14	14	18	7	3	7	28	10	29	12	24	5	50	6	33	13	7	7	18	6	0	7	60	6	13	6	28
6	50	10	15	14	19	7	4	7	29	10	30	12	25	5	51	6	34	13	8	7	19	6	1	8	0	6	14	6	29
6	51	10	16	14	20	7	5	7	30	11	0	12	26	5	52	6	35	13	9	7	20	6	2	8	1	6	15	6	30
7	0	10	17	14	21	7	6	7	31	11	1	12	27	5	53	6	36	14	0	7	21	6	3	8	2	6	16	6	31
7	1	10	18	14	22	7	7	7	32	11	2	12	28	5	54	6	37	14	1	7	22	7	0	8	3	6	17	6	32
7	2	10	19	14	23	7	8	7	33	11	3	12	29	5	55	6	38	14	2	7	23	7	1	8	4	6	18	6	33
7	3	10	20	14	24	7	9	7	34	11	4	12	30	5	56	6	39	14	3	7	24	7	2	8	5	6	19	6	34
7	4	10	21	14	25	7	10	7	35	11	5	12	31	5	57	6	40	14	4	7	25	7	3	8	6	6	20	6	35
7	5	10	22	14	26	7	11	7	36	11	6	12	32	5	58	6	41	14	5	7	26	7	4	8	7	6	21	6	36
7	6	10	23	14	27	7	12	7	37	11	7	12	33	5	59	6	42	14	6	7	27	7	5	8	8	6	22	6	37
7	7	10	24	15	0	7	13	7	38	11	8	12	34	5	60	6	43	14	7	7	28	7	6	8	9	6	23	6	38
7	8	10	25	15	1	7	14	7	39	11	9	12	35	6	0	6	44	14	8	7	29	7	7	8	10	6	24	6	39
7	9	10	26	15	2	7	15	7	40	11	10	12	36	6	1	6	45	14	9	7	30	7	8	8	11	6	25	6	40
7	10	10	27	15	3	7	16	7	41	11	11	12	37	6	2	6	46	14	10	7	31	7	9	8	12	6	26	6	41
7	11	10	28	15	4	7	17	7	42	11	12	13	0	6	3	6	47	14	11	7	32	7	10	8	13	6	27	6	42
7	12	10	29	15	5	7	18	7	43	11	13	13	1	6	4	6	48	14	12	7	33	7	11	8	14	6	28	6	43
7	13	10	30	15	6	7	19	7	44	11	14	13	2	6	5	6	49	14	13	7	34	7	12	8	15	6	29	6	44
7	14	10	31	15	7	7	20	7	45	11	15	13	3	6	6	6	50	14	14	7	35	7	13	8	16	6	30	6	45
7	15	10	32	15	8	7	21	7	46	11	16	13	4	6	7	6	51	14	15	7	36	7	14	8	17	6	31	6	46
7	16	10	33	15	9	7	22	7	47	11	17	13	5	6	8	6	52	14	16	7	37	7	15	8	18	6	32	6	47
7	17	10	34	15	10	7	23	7	48	11	18	13	6	6	9	6	53	14	17	7	38	7	16	8	19	6	33	6	48
7	18	10	35	15	11	7	24	7	49	11	19	13	7	6	10	6	54	14	18	7	39	7	17	8	20	6	34	6	49
7	19	10	36	15	12	7	25	7	50	11	20	13	8	6	11	6	55	14	19	7	40	7	18	8	21	6	35	6	50
7	20	10	37	15	13	7	26	7	51	11	21	13	9	6	12	6	56	14	20	7	41	7	19	8	22	6	36	6	51
7	21	10	38	15	14	7	27	7	52	11	22	13	10	6	13	6	57	14	21	7	42	7	20	8	23	6	37	6	52
7	22	10	39	15	15	7	28	7	53	11	24	13	11	6	14	6	58	14	22	7	43	7	21	8	24	6	38	6	53
7	23	10	40	15	16	7	29	7	54	11	25	13	12	6	15	6	59	14	23	7	44	7	22	8	25	6	39	6	54
7	24	10	41	15	17	7	30	7	55	11	26	13	13	6	16	6	60	14	24	7	45	7	23	8	26	6	40	6	55
7	25	10	42	15	18	7	31	7	56	11	27	13	14	7	0	7	0	14	25	7	46	7	24	8	27	6	41	6	56
7	26	10	43	15	19	7	32	7	57	11	28	13	15	7	1	7	1	14	26	7	47	7	25	8	28	6	42	6	57
7	27	10	44	15	20	7	33	7	58	12	0	13	16	7	2	7	2	14	27	7	48	7	26	8	29	6	43	6	58
7	28	10	45	15	21	7	34	7	59	12	1	13	17	7	3	7	3	14	28	7	49	7	27	8	30	6	44	6	59
7	29	10	46	15	22	7	35	7	60	12	2	13	18	7	4	7	4	15	0	7	50	7	28	8	31	6	45	6	60
7	30	10	47	15	23	7	36	8	0	12	3	13	19	7	5	7	5	15	1	7	51	7	29	8	32	6	46	7	0
7	31	10	48	15	24	7	37	8	1	12	4	13	20	7	6	7	6	15	2	7	52	7	30	8	33	6	47	7	1
7	32	10	49	15	25	7	38	8	2	12	5	13	21	7	7	7	7	15	3	7	53	7	31	8	34	6	48	7	2
7	33	10	50	15	26	7	39	8	3	12	6	13	22	7	8	7	8	15	4	7	54	7	32	8	35	6	49	7	3
7	34	10	51	15	27	7	40	8	4	13	0	13	23	7	9	7	9	15	5	7	55	7	33	8	36	6	50	7	4
7	35	10	52	15	28	7	41	8	5	13	1	13	24	7	10	7	10	15	6	7	56	7	34	8	37	6	51	7	5
7	36	10	53	15	29	7	42	8	6	13	2	13	25	7	11	7	11	15	7	7	57	7	35	8	38	6	52	7	6
7	37	10	54	15	30	7	43	8	7	13	3	13	27	7	12	7	12	15	8	7	58	7	36	8	40	6	53	7	7
7	38	10	55	15	31	7	44	8	8	13	4	13	28	7	13	7	13	15	9	7	59	7	37	8	41	6	54	7	8
7	39	10	56	15	32	7	45	8	9	13	5	13	29	7	14	7	14	15	10	7	60	7	38	8	42	6	55	7	9
7	40	10	57	15	33	7	46	8	10	13	6	13	30	7	15	7	15	15	11	8	0	7	39	8	43	6	56	7	10
7	41	10	58	15	34	7	47	8	11	13	7	13	32	7	16	7	16	15	12	8	1	7	40	9	0	6	57	7	11
7	42	10	59	15	35	7	48	8	12	13	8	13	33	7	17	7	17	15	13	8	2	7	41	9	1	6	58	7	12
7	43	10	60	15	36	7	49	8	13	13	9	13	34	7	18	7	18	15	14	8	3	7	42	9	2	6	59	7	13
7	44	11	0	15	37	7	50	8	14	13	10	13	35	7	19	7	19	15	15	8	4	7	43	9	3	6	60	7	14
7	45	11	1	15	38	7	51	8	15	13	11	13	36	7	20	7	20	15	16	8	5	7	44	9	4	7	0	7	15
7	46	11	2	15	39	7	52	8	16	13	12	13	37	7	21	7	21	15	17	8	6	7	45	9	5	7	1	7	16
7	47	11	3	15	40	7	53	8	17	13	13	13	38	7	22	7	22	15	18	8	7	7	46	9	6	7	2	7	17
7	48	11	4	15	41	7	54	8	18	13	14	13	39	7	23	7	23	15	19	8	8	7	47	9	7	7	3	7	18
7	49	12	0	15	42	7	55	8	19	13	15	13	40	7	24	7	24	15	20	8	9	7	48	9	8	7	5	7	19
7	50	12	1	15	43	7	56	8	20	13	16	13	41	7	25	7	25	15	21	8	10	7	49	9	9	7	6	7	20
7	51	12	2	15	44	7	57	8	21	13	17	13	42	7	26	7	26	15	22	8	11	7	50	9	10	7	7	7	21
7	52	12	3	15	45	7	58	8	22	13	18	13	43	7	27	7	27	15	23	8	12	7	51	9	11	7	8	7	22
7	53	12	4	15	46	7	59	8	23	13	19	13	44	7	28	7	28	15	24	8	13	7	52	9	12	7	9	7	23
7	54	12	5	15	47	7	60	8	24	13	20	13	45	7	29	7	29	15	25	8	14	7	53	9	13	7	10	7	24
7	55	12	6	15	48	8	0	8	25	13	21	14	0	7	30	7	30	15	26	8	15	7	54	9	14	7	11	7	25
7	56	12	7	15	49	8	1	8	26	13	22	14	1	7	31	7	31	15	27	8	16	7	55	9	15	7	12	7	26
7	57	12	8	15	50	8	2	8	27	13	23	14	2	7	32	7	32	15	28	8	17	7	56	9	16	7	13	7	27
7	58	12	9	15	51	8	3	8	28	13	24	14	3	7	34	7	33	15	29	8	18	7	57	9	17	7	14	7	28
7	59	12	10	15	52	8	4	8	29	13	25	14	4	7	35	7	34	15	30	8	19	7	58	9	18	7	16	7	29
8	0	12	11	15	53	8	5	8	30	13	26	14	5	7	36	7	35	15	31	8	20	7	59	9	19	7	17	7	30
8	1	13	0	15	54	8	6	8	31	13	27	14	6	7	37	7	36	15	32	8	21	7	60	9	20	7	18	7	31
8	2	13	1	15	55	8	7	8	32	13	28	15	0	8	0	7	37	15	33	8	22	8	0	9	21	7	19	7	32
8	3	13	2	15	56	8	8	8	33	13	29	15	1	8	1	7	38	15	34	8	23	8	1	9	22	7	20	7	33
8	4	13	3	15	57	8	9	8	34	13	30	15	2	8	2	7	39	15	35	8	24	8	2	9	23	7	21	7	34
8	5	13	4	15	58	8	10	8	35	13	31	15	3	8	3	7	40	15	36	8	25	8	3	9	24	7	22	7	35
8	6	13	5	15	59	8	11	8	36	13	32	16	0	8	4	7	41	15	37	8	26	8	4	9	25	7	23	7	36
8	7	13	6	15	60	8	12	8	37	13	33	16	1	8	5	7	42	15	38	8	27	8	5	9	26	7	24	7	37
8	8	13	7	16	0	8	13	8	38	13	34	16	2	8	6	7	43	15	39	8	28	8	6	9	27	7	25	7	38
8	9	13	8	16	1	8	14	8	39	13	35	16	3	8	7	7	44	15	40	8	29	8	7	9	28	7	26	7	39
8	10	13	9	16	2	8	15	8	40	13	36	16	4	8	8	7	45	15	41	8	30	8	8	9	29	7	27	7	40
8	11	13	10	16	3	8	16	8	41	13	37	16	5	8	9	7	46	15	42	8	31	8	9	9	30	7	28	7	41
8	12	13	11	16	4	8	17	8	42	13	38	16	6	8	10	7	47	15	43	8	32	8	10	9	31	7	29	7	42
8	13	13	12	16	5	8	18	8	43	13	39	17	0	8	11	7	48	15	44	8	33	8	11	9	32	7	30	7	43
8	14	13	13	16	6	8	19	8	44	13	40	17	1	8	12	7	49	15	45	8	34	8	12	9	33	7	31	7	44
8	15	13	14	16	7	8	20	8	45	13	41	17	2	8	13	7	50	15	46	8	35	8	13	9	34	7	32	7	45
8	16	13	15	16	8	8	21	8	46	13	42	17	3	8	14	7	51	15	47	8	36	8	14	9	35	8	0	7	46
8	17	13	16	16	9	8	22	8	47	13	43	17	4	8	15	7	52	15	48	8	37	8	15	9	36	8	1	7	47
8	18	13	17	16	10	8	23	8	48	13	44	17	5	8	16	7	53	15	49	8	38	8	16	9	37	8	2	7	48
8	19	13	18	16	11	8	24	8	49	13	45	17	6	8	17	7	54	15	50	8	39	8	17	9	38	8	3	7	49
8	20	13	19	16	12	8	25	8	50	13	46	17	7	8	18	7	55	15	51	8	40	8	18	9	39	8	4	7	50
8	21	13	20	16	13	8	26	8	51	13	47	17	8	8	19	7	56	15	52	8	41	8	19	9	40	8	5	7	51
8	22	13	21	16	14	8	27	8	52	13	48	17	9	8	20	7	57	15	53	8	42	8	20	9	41	8	6	7	52
8	23	13	22	16	15	8	28	8	53	13	49	17	10	8	21	7	58	15	54	8	43	8	21	9	42	8	7	7	53
8	24	13	23	16	16	8	29	8	54	13	50	17	11	8	22	7	59	15	55	8	44	8	22	9	43	8	8	7	54
8	25	13	24	16	17	8	30	8	55	13	51	17	12	8	23	7	60	15	56	8	45	8	23	9	44	8	9	7	55
8	26	13	25	16	18	8	31	8	56	13	52	17	13	8	24	8	0	15	57	8	46	8	24	9	45	8	10	7	56
8	27	13	26	16	19	8	32	8	57	13	53	17	14	8	25	8	1	15	58	8	47	8	25	9	46	8	11	7	57
8	28	13	27	16	20	8	34	8	58	13	54	17	15	8	26	8	2	15	59	8	48	8	26	9	47	8	12	7	58
8	29	13	28	16	21	8	35	8	59	13	55	17	16	8	27	8	3	15	60	8	49	8	27	9	48	8	13	7	59
8	30	13	29	16	22	8	36	8	60	13	56	17	17	8	28	8	4	16	0	8	50	8	28	9	49	8	14	7	60
8	31	13	30	16	23	8	37	9	0	13	57	17	18	8	29	8	5	16	1	8	51	8	29	9	50	8	15	8	0
8	32	13	31	16	24	8	38	9	1	13	59	17	19	8	30	8	6	16	2	8	52	8	30	9	51	8	16	8	1
8	33	13	32	16	25	8	39	9	2	13	60	17	20	8	31	8	7	16	3	8	53	8	31	9	52	8	17	8	2
8	34	13	33	16	26	8	40	9	3	14	0	17	21	8	32	9	0	16	4	8	54	8	32	9	53	8	18	8	3
8	35	13	34	16	27	8	41	9	4	14	1	17	22	8	33	9	1	16	5	8	55	8	33	9	54	8	19	8	4
8	36	13	35	16	28	8	42	9	5	14	2	17	23	8	34	9	2	16	6	8	56	8	34	9	55	8	20	8	5
8	37	13	36	16	29	8	43	9	6	14	3	17	24	8	35	9	3	17	0	8	57	8	35	9	56	8	21	8	6
8	38	13	37	16	30	8	44	9	7	14	4	17	25	8	36	9	4	17	1	8	58	8	36	9	57	8	22	8	7
8	39	13	38	16	31	8	45	9	8	14	5	17	26	8	37	9	5	17	2	8	59	8	37	9	58	8	23	8	8
8	40	13	39	16	32	8	46	9	9	14	6	17	27	8	38	9	6	17	3	8	60	8	38	9	59	8	24	8	9
8	41	13	40	16	33	8	47	9	10	14	7	17	28	8	39	9	7	17	4	9	0	8	39	9	60	8	25	8	10
8	42	13	41	16	34	8	48	9	11	14	8	17	29	8	40	9	8	17	5	9	1	8	40	10	0	8	26	8	11
8	43	13	42	16	35	8	49	9	12	14	9	17	30	8	41	9	9	17	6	9	2	8	41	10	1	8	27	8	12
8	44	13	43	16	36	8	50	9	13	14	10	17	31	8	42	9	10	17	7	9	3	8	42	10	2	8	28	8	13
8	45	13	44	16	37	8	51	9	14	14	11	17	32	8	43	9	11	17	8	9	4	8	43	10	3	8	29	8	14
8	46	13	45	16	38	8	52	9	15	14	12	17	33	8	44	9	12	17	9	9	5	8	44	10	4	8	30	8	15
8	47	13	46	16	39	8	53	9	16	14	13	17	34	8	45	9	13	17	10	9	6	8	45	10	5	8	31	8	16
8	48	13	47	16	40	8	54	9	17	14	14	17	35	8	46	9	14	17	11	9	7	8	46	10	6	8	32	8	17
8	49	13	48	16	41	8	55	9	18	14	15	17	36	8	47	9	15	17	12	9	8	8	47	10	7	8	33	8	18
8	50	13	49	16	42	8	56	9	19	14	16	17	37	8	48	9	16	17	13	9	9	8	48	10	8	8	34	8	19
8	51	13	50	16	43	8	57	9	20	14	17	17	38	8	49	9	17	17	14	9	10	8	49	10	9	8	35	8	20
8	52	13	51	16	44	8	58	9	21	14	18	17	39	8	50	9	18	17	15	9	11	8	50	10	10	8	36	8	21
8	53	13	52	16	45	8	59	9	22	14	19	17	40	8	51	9	19	17	16	9	12	8	51	10	11	8	37	8	22
8	54	13	53	16	46	8	60	9	23	14	20	17	41	8	52	9	20	17	17	9	13	8	52	10	12	8	38	8	23
8	55	13	54	16	47	9	0	9	24	14	21	17	42	8	53	9	21	18	0	9	14	8	53	10	13	8	39	8	24
8	56	13	55	16	48	9	1	9	25	14	22	17	43	8	54	9	22	18	1	9	15	8	54	10	14	8	40	8	25
8	57	13	56	16	49	9	2	9	26	14	23	17	44	8	55	9	23	18	2	9	16	8	55	10	15	8	41	8	26
8	58	13	57	16	50	9	3	9	27	14	24	17	45	8	56	9	24	18	3	9	17	8	56	10	16	8	42	8	27
8	59	13	58	16	51	9	4	9	28	14	25	17	46	8	57	9	25	18	4	9	18	8	57	10	17	8	43	8	28
8	60	13	59	16	52	9	5	9	29	14	26	17	47	8	58	9	26	18	5	9	19	8	58	10	18	8	44	8	29
9	0	13	60	16	53	9	6	9	30	14	27	17	48	8	59	9	27	18	6	9	20	8	59	10	19	8	45	8	30
9	1	14	0	16	54	10	0	9	31	14	28	18	0	8	60	9	28	18	7	9	21	8	60	10	20	8	46	8	31
9	2	14	1	16	55	10	1	9	32	14	29	18	1	9	0	9	29	18	8	9	22	9	0	10	21	8	47	8	32
9	3	14	2	16	56	10	2	9	33	14	30	18	2	9	1	9	30	19	0	9	23	9	1	10	22	8	48	8	33
9	4	14	3	16	57	10	3	9	34	14	31	18	3	9	2	9	31	19	1	9	24	9	2	10	23	8	49	8	34
9	5	14	4	16	58	10	4	9	35	14	32	18	4	9	3	9	32	19	2	9	25	9	3	10	24	8	50	8	35
9	6	14	5	16	59	10	5	9	36	14	33	18	5	9	4	9	33	19	3	9	26	9	4	10	25	8	51	8	36
9	7	14	6	16	60	10	6	9	37	14	34	18	6	9	5	9	34	19	4	9	27	9	5	10	26	8	52	8	37
9	8	14	7	17	0	10	7	9	38	14	35	18	7	9	6	9	35	19	5	9	28	9	6	10	27	8	53	8	38
9	9	15	0	17	1	10	8	9	39	14	36	18	8	9	7	9	36	19	6	9	29	9	7	10	28	8	54	8	39
9	10	15	1	17	2	10	9	9	40	14	37	18	9	9	8	9	37	19	7	9	30	9	8	10	29	8	55	8	40
9	11	15	2	17	3	10	10	9	41	14	38	18	10	9	9	9	38	19	8	9	31	9	9	10	30	8	56	8	41
9	12	15	3	17	4	10	11	9	42	14	39	18	11	9	10	9	39	19	9	9	32	9	10	10	31	8	57	8	42
9	13	15	4	17	5	10	12	9	43	14	40	18	12	9	11	9	40	19	10	9	33	9	11	10	32	8	58	8	43
9	14	15	5	17	6	10	13	9	44	14	41	18	13	9	12	9	41	19	11	9	34	9	12	10	33	8	59	8	44
9	15	15	6	17	7	10	14	9	45	14	42	18	14	9	13	9	42	19	12	9	35	9	13	10	34	8	60	8	45
9	16	15	7	17	8	10	15	9	46	14	43	18	15	9	14	9	43	19	13	9	36	9	14	10	35	9	0	8	46
9	17	15	8	17	9	10	16	9	47	14	44	18	16	9	15	9	44	19	14	9	37	9	15	10	36	9	1	8	47
9	18	15	9	18	0	10	17	9	48	14	45	18	17	9	16	9	45	19	15	9	38	9	16	10	37	9	2	8	48
9	19	15	10	18	1	10	18	9	49	14	46	18	18	9	17	9	46	19	16	9	39	9	17	10	38	9	3	8	49
9	20	15	11	18	2	10	19	9	50	14	47	18	19	9	18	9	47	19	17	9	40	9	18	10	39	9	4	8	50
9	21	15	12	18	3	10	20	9	51	14	48	18	20	9	19	9	48	19	18	9	41	9	19	10	40	9	5	8	51
9	22	15	13	18	4	10	21	9	52	14	49	18	21	9	20	9	49	19	19	9	42	9	20	10	41	9	6	8	52
9	23	15	14	18	5	10	22	9	53	14	50	19	0	9	21	9	50	19	20	9	43	9	21	10	42	9	7	8	53
9	24	15	15	18	6	10	23	9	54	14	51	19	1	9	22	9	51	19	21	9	44	9	22	10	43	9	8	8	54
9	25	15	16	18	7	10	24	9	55	14	52	19	2	9	23	9	52	19	22	9	45	9	23	10	44	9	9	8	55
9	26	15	17	18	8	10	25	9	56	14	53	19	3	9	24	9	53	19	23	9	46	9	24	10	45	9	10	8	56
9	27	15	18	18	9	10	26	9	57	14	54	19	4	9	25	9	54	19	24	9	47	9	25	10	46	9	11	8	57
9	28	15	19	18	10	10	27	9	58	14	55	19	5	9	26	9	55	19	25	9	48	9	26	10	47	9	12	8	58
9	29	15	20	18	11	10	28	9	59	14	56	19	6	9	27	9	56	19	26	9	49	9	27	10	48	9	13	8	59
9	30	15	21	19	0	10	29	9	60	14	57	19	7	9	28	9	57	19	27	9	50	9	28	10	49	9	14	8	60
9	31	15	22	19	1	10	30	10	0	14	58	19	8	9	29	9	58	19	28	9	51	9	29	10	50	9	15	9	0
9	32	15	23	19	2	10	31	10	1	14	59	19	9	10	0	9	59	19	29	9	52	9	30	10	51	9	16	9	1
9	33	15	24	19	3	10	32	10	2	14	60	19	10	10	1	9	60	19	30	9	53	9	31	10	52	9	17	9	2
9	34	15	25	19	4	10	33	10	3	15	0	19	11	10	2	10	0	19	31	9	54	9	32	10	53	9	18	9	3
9	35	15	26	19	5	10	34	10	4	15	1	19	12	10	3	10	1	19	32	9	55	9	33	10	54	9	19	9	4
9	36	15	27	19	6	10	35	10	5	15	2	19	13	10	4	10	2	19	33	9	56	9	34	10	55	9	20	9	5
9	37	15	28	19	7	10	36	10	6	15	3	19	14	10	5	10	3	19	34	9	57	9	35	10	56	9	21	9	6
9	38	15	29	19	8	10	37	10	7	15	4	19	15	10	6	10	4	19	35	9	58	9	36	10	57	9	22	9	7
9	39	15	30	19	9	10	38	10	8	15	5	19	16	10	7	10	5	19	36	9	59	9	37	10	58	9	23	9	8
9	40	15	31	19	10	10	39	10	9	15	6	19	17	10	8	10	6	19	37	9	60	9	38	10	59	9	24	9	9
9	41	15	32	19	11	10	40	10	10	15	7	19	18	10	9	10	7	19	38	10	0	9	39	10	60	9	25	9	10
9	42	15	33	19	12	10	41	10	11	15	8	19	19	10	10	10	8	19	39	10	1	9	40	11	0	9	26	9	11
9	43	15	34	19	13	10	42	10	12	15	9	19	20	10	11	10	9	19	40	10	2	9	41	11	1	9	27	9	12
9	44	15	35	19	14	10	43	10	13	15	10	19	21	10	12	10	10	19	41	10	3	9	42	11	2	9	28	9	13
9	45	15	36	19	15	10	44	10	14	15	11	19	22	10	13	10	11	19	42	10	4	9	43	11	3	9	29	9	14
9	46	15	37	19	16	10	45	10	15	15	12	19	23	10	14	10	12	19	43	10	5	9	44	11	4	9	30	9	15
9	47	15	38	19	17	10	46	10	16	15	13	19	24	10	15	10	13	19	44	10	6	9	45	11	5	9	31	9	16
9	48	15	39	19	18	10	47	10	17	15	14	19	25	10	16	10	14	19	45	10	7	9	46	11	6	9	32	9	17
9	49	15	40	19	19	10	48	10	18	15	15	19	26	10	17	10	15	19	46	10	8	9	47	11	7	9	33	9	18
9	50	15	41	19	20	10	49	10	19	15	16	19	27	10	18	10	16	19	47	10	9	9	48	11	8	9	34	9	19
9	51	16	0	19	21	10	50	10	20	15	17	19	28	10	19	10	17	19	48	10	10	9	49	11	9	9	35	9	20
9	52	16	1	19	22	10	51	10	21	15	18	19	30	10	20	10	18	19	49	10	11	9	50	11	10	9	36	9	21
9	53	16	2	19	23	10	52	10	22	15	19	19	31	10	21	10	19	19	50	10	12	9	51	11	11	9	37	9	22
9	54	16	3	19	24	10	53	10	23	15	20	19	32	10	22	10	20	19	51	10	13	9	52	11	12	9	38	9	23
9	55	16	4	19	25	10	54	10	24	15	21	19	33	10	23	10	21	19	52	10	14	9	53	11	13	9	39	9	24
9	56	16	5	19	26	10	55	10	25	15	22	19	34	10	24	10	22	19	53	10	15	9	54	11	14	9	40	9	25
9	57	16	6	19	27	10	56	10	26	15	23	19	35	10	25	10	23	19	54	10	16	9	55	11	15	9	41	9	26
9	58	16	7	19	28	10	57	10	27	15	24	19	36	10	26	10	24	19	55	10	17	9	56	11	16	9	42	9	27
9	59	16	8	19	29	10	58	10	28	15	25	19	37	10	27	10	25	19	56	10	18	9	57	11	17	9	43	9	28
9	60	16	9	19	30	10	59	10	29	15	26	19	38	10	28	10	26	19	57	10	19	9	58	11	18	9	44	9	29
10	0	16	10	19	31	10	60	10	30	15	27	19	39	10	29	10	27	19	58	10	20	9	59	11	19	9	45	9	30
10	1	16	11	19	32	11	0	10	31	15	28	19	40	10	30	10	28	19	59	10	21	9	60	11	20	9	46	9	31
10	2	16	12	19	33	11	1	10	32	15	29	19	41	10	31	10	29	19	60	10	22	10	0	11	21	9	47	9	32
10	3	16	13	19	34	11	2	10	33	15	30	19	42	10	32	10	30	20	0	10	23	10	1	11	22	9	48	9	33
10	4	16	14	19	35	11	3	11	0	15	31	19	43	10	33	10	31	20	1	10	24	11	0	11	23	9	49	9	34
10	5	16	15	19	36	11	4	11	1	15	32	19	44	10	34	10	32	20	2	10	25	11	1	11	24	9	50	9	35
10	7	16	16	19	37	12	0	11	2	15	33	19	45	10	35	10	33	20	3	10	26	11	2	11	25	9	51	9	36
10	8	16	17	19	38	12	1	11	3	15	34	19	46	10	36	10	34	20	4	10	27	11	3	11	26	9	52	9	37
10	9	16	18	19	39	12	2	11	4	15	35	19	47	10	37	10	35	20	5	10	28	11	4	11	27	9	53	9	38
10	10	16	19	19	40	12	3	11	5	16	0	19	48	10	38	10	36	20	6	10	29	11	5	11	28	9	54	9	39
10	11	16	20	19	41	12	4	11	6	16	1	19	49	10	39	10	37	20	7	10	30	11	6	11	29	9	55	9	40
10	12	16	21	19	42	12	5	11	7	16	2	19	50	10	40	10	38	20	8	10	31	11	7	11	30	9	56	9	41
10	13	16	22	19	43	12	6	11	8	16	3	19	51	10	41	10	39	20	9	10	32	11	8	11	31	9	57	9	42
11	0	16	23	19	44	12	7	11	9	16	4	19	52	10	42	10	40	20	10	10	33	11	9	11	32	9	58	9	43
11	1	16	24	19	45	12	8	11	10	16	5	19	53	10	43	10	41	20	11	10	34	11	10	11	33	9	59	9	44
11	2	16	25	19	46	12	9	11	11	16	6	19	54	10	44	10	42	20	12	10	35	11	11	11	34	9	60	9	45
11	3	16	26	19	47	12	10	11	12	16	7	19	55	10	46	10	43	20	13	10	36	11	12	11	35	10	0	9	46
11	4	16	27	19	48	12	11	11	13	16	8	19	56	10	47	10	44	20	14	10	37	11	13	11	36	10	1	9	47
11	5	16	28	19	49	12	12	11	14	16	9	19	57	10	48	10	45	20	15	10	38	11	14	11	37	10	2	9	48
11	6	16	29	19	50	12	13	11	15	16	10	19	58	10	49	10	46	20	16	10	39	11	15	11	38	10	3	9	49
11	7	16	30	19	51	12	14	11	16	16	11	19	59	10	50	10	47	20	17	10	40	11	16	11	39	10	4	9	50
11	8	16	31	19	52	12	15	11	17	16	12	19	60	10	51	10	48	20	18	10	41	11	17	11	40	10	5	9	51
11	9	16	32	19	53	12	16	11	18	16	13	20	0	10	52	10	49	20	19	10	42	11	18	11	41	10	6	9	52
11	10	16	33	19	54	12	17	11	19	16	15	20	1	10	53	10	50	20	20	10	43	11	19	11	42	10	7	9	53
11	11	16	34	19	55	12	18	11	20	16	16	20	2	10	54	10	51	20	21	10	44	11	20	11	43	10	8	9	54
11	12	16	35	19	56	12	19	11	21	16	17	20	3	10	55	10	52	20	22	10	45	11	21	11	44	10	9	9	55
11	13	16	36	19	57	12	20	11	22	16	19	20	4	10	56	10	53	20	23	10	46	11	22	11	45	10	10	9	56
11	14	16	37	19	58	12	21	11	23	16	20	20	5	10	57	10	54	20	24	10	47	11	23	11	46	10	11	9	57
11	15	16	38	19	59	12	22	11	24	16	21	20	6	10	58	10	55	20	25	10	48	11	24	11	47	10	12	9	58
11	16	16	39	19	60	12	23	11	25	16	22	21	0	10	59	10	56	20	26	10	49	11	25	11	48	10	13	9	59
11	17	16	40	20	0	12	24	11	26	16	23	21	1	10	60	10	57	20	27	10	50	11	26	11	49	10	14	9	60
11	18	16	41	20	1	12	25	11	27	16	24	21	2	11	0	10	58	20	28	10	51	11	27	11	50	10	15	10	0
11	19	16	42	20	2	12	26	11	28	16	25	21	3	11	1	10	59	20	29	10	52	11	28	11	51	10	16	10	1
11	20	16	43	20	3	12	27	11	29	16	26	21	4	11	2	10	60	20	30	10	53	11	29	11	52	10	17	10	2
11	21	16	44	20	4	12	28	11	30	16	27	21	5	11	3	11	0	20	31	10	54	11	30	11	53	10	18	10	3
11	22	16	45	20	5	12	29	11	31	16	28	21	6	11	4	11	1	20	32	10	55	11	31	11	54	10	19	10	4
11	23	16	46	20	6	12	30	11	32	16	29	21	7	11	5	11	2	20	33	10	56	11	32	11	55	10	20	10	5
11	24	16	47	20	7	12	31	11	33	16	30	21	8	11	6	11	3	20	34	10	57	11	33	11	56	10	21	10	6
11	25	16	48	20	8	12	32	11	34	16	31	21	9	11	7	11	4	20	35	10	58	11	34	11	57	10	22	10	7
11	26	16	49	20	9	12	33	11	35	16	32	21	10	11	8	11	5	20	36	10	59	11	35	11	58	10	23	10	8
11	27	16	50	20	10	12	34	11	36	16	33	21	11	11	9	11	6	20	37	10	60	11	36	11	59	10	24	10	9
11	28	16	51	20	11	12	35	11	37	16	34	21	12	11	10	11	7	20	38	11	0	11	37	11	60	10	25	10	10
11	29	16	52	20	12	12	36	11	38	16	35	21	13	11	11	11	8	20	39	11	1	11	38	12	0	10	26	10	11
11	30	16	53	20	13	12	37	11	39	16	36	21	14	11	12	11	9	20	40	11	2	11	39	12	1	10	27	10	12
11	31	16	54	20	14	12	38	11	40	16	37	21	15	11	13	11	10	20	41	11	3	11	40	12	2	10	28	10	13
11	32	16	55	20	15	12	39	11	41	16	38	21	16	11	14	11	11	20	42	11	4	11	41	12	3	10	29	10	14
11	33	16	56	20	16	12	40	11	42	16	39	21	17	11	15	11	12	20	43	11	5	11	42	12	4	10	30	10	15
11	34	16	57	20	17	12	41	11	43	16	40	21	18	11	16	11	13	20	44	11	6	11	43	12	5	10	31	10	16
11	35	16	58	20	18	12	42	11	44	16	41	21	19	11	17	11	14	20	45	11	7	11	44	12	6	10	32	10	17
11	36	16	59	20	19	12	43	11	45	16	42	22	0	11	18	11	15	20	46	11	8	11	45	12	7	10	33	10	18
11	37	16	60	20	20	12	44	11	46	16	43	22	1	11	19	11	16	20	47	11	9	11	46	12	8	10	34	10	19
11	38	17	0	20	21	12	45	11	47	16	44	22	2	12	0	11	17	20	48	11	10	11	47	12	9	10	35	10	20
11	39	17	1	20	22	12	46	11	48	16	45	22	3	12	1	11	18	20	49	11	11	11	48	12	10	10	36	10	21
11	40	17	2	20	23	12	47	11	49	16	46	22	4	12	2	11	19	20	50	11	12	11	49	12	11	10	37	10	22
11	41	17	3	20	24	12	48	11	50	16	47	22	5	12	3	11	20	20	51	11	13	11	50	12	12	10	38	10	23
11	42	17	4	20	25	12	49	11	51	16	48	22	6	12	4	11	21	20	52	11	14	11	51	12	13	10	39	10	24
11	43	17	5	20	26	12	50	11	52	16	49	22	7	12	5	11	22	21	0	11	15	11	52	12	14	10	40	10	25
11	44	17	6	20	27	12	51	11	53	16	50	22	8	12	6	11	23	21	1	11	16	11	53	12	15	10	41	10	26
11	45	17	7	20	28	13	0	11	54	16	51	22	9	12	7	11	24	21	2	11	17	11	54	12	16	10	42	10	27
11	46	17	8	20	29	13	1	11	55	16	52	22	10	12	8	11	25	21	3	11	18	11	55	12	17	10	43	10	28
11	47	17	9	20	30	13	2	11	56	16	53	22	11	12	9	11	26	21	4	11	19	11	56	12	18	10	44	10	29
11	48	17	10	20	31	13	3	11	57	16	54	22	12	12	10	11	27	21	5	11	20	11	57	12	19	10	45	10	30
11	49	17	11	20	32	13	4	11	58	16	55	22	13	12	11	11	28	21	6	11	21	11	58	12	20	10	46	10	31
11	50	18	0	20	33	13	5	11	59	16	56	22	14	12	12	11	29	21	7	11	22	11	59	12	21	10	47	10	32
11	51	18	1	20	34	13	6	11	60	17	0	22	15	12	13	11	30	21	8	11	23	11	60	12	22	10	48	10	33
11	52	18	2	20	35	13	7	12	0	17	1	22	16	12	14	11	31	21	9	11	24	12	0	12	23	10	49	10	34
11	53	18	3	20	36	13	8	12	1	17	2	22	17	12	15	11	32	21	10	11	25	12	1	12	24	10	50	10	35
11	54	18	4	20	37	13	9	12	2	17	3	22	18	12	16	11	33	21	11	11	26	12	2	12	25	10	51	10	36
11	55	18	5	20	38	13	10	12	3	17	4	22	19	12	17	11	34	21	12	11	27	12	3	12	26	10	52	10	37
11	56	18	6	20	39	13	11	12	4	17	5	22	20	12	18	11	35	21	13	11	28	12	4	12	27	10	53	10	38
11	57	18	7	20	40	13	12	12	5	17	6	22	21	12	19	11	36	21	14	11	29	12	5	12	28	10	54	10	39
11	58	18	8	20	41	13	13	13	0	17	7	22	22	12	20	12	0	21	15	11	30	12	6	12	29	10	55	10	40
11	59	18	9	20	42	13	14	13	1	17	8	22	23	12	21	12	1	21	16	11	31	12	8	12	30	10	56	10	41
11	60	18	10	20	43	13	15	13	2	17	9	22	24	12	22	12	2	21	17	11	32	12	9	12	31	10	57	10	42
12	0	18	11	20	44	13	16	13	3	17	10	22	25	12	23	12	3	21	18	11	33	12	10	12	32	10	58	10	43
12	1	18	12	20	45	13	17	13	5	17	11	22	27	12	24	12	4	21	19	11	34	12	12	12	33	10	59	10	44
12	2	18	13	20	46	13	18	13	6	17	12	22	28	12	25	12	5	21	20	11	35	12	13	12	34	10	60	10	45
12	3	18	14	20	47	13	19	13	7	17	13	22	29	12	26	12	6	21	21	11	36	12	14	12	35	11	0	10	46
12	4	18	15	20	48	13	20	13	8	17	14	22	30	12	27	12	7	21	22	11	37	12	15	12	36	11	1	10	47
12	5	18	16	20	49	13	21	13	9	17	15	22	31	12	28	12	8	21	23	11	38	12	16	12	37	11	2	10	48
12	6	18	17	20	50	13	22	13	10	17	16	22	33	12	29	12	9	21	24	11	39	12	17	12	38	11	3	10	49
12	7	18	18	20	51	13	23	13	11	17	17	22	34	12	30	12	10	22	0	11	40	12	18	12	39	11	4	10	50
12	8	18	19	20	52	13	24	13	12	17	18	22	35	12	31	12	11	22	1	11	41	12	20	12	40	11	5	10	51
12	9	18	20	20	53	13	25	13	13	17	19	22	36	12	32	12	12	22	2	11	42	12	21	12	41	11	6	10	52
12	10	18	21	20	54	13	26	13	14	17	20	22	38	12	33	12	13	22	3	11	43	12	22	12	42	11	7	10	53
12	11	18	22	20	55	13	27	13	15	17	21	22	39	12	34	12	14	22	4	11	44	12	23	12	43	11	8	10	54
12	12	18	23	20	56	13	28	13	16	17	22	22	40	12	35	12	15	22	5	11	45	12	24	12	44	11	9	10	55
12	13	18	24	20	57	13	29	13	17	17	23	22	42	12	36	12	16	22	6	11	46	12	25	12	45	11	10	10	56
12	14	18	25	20	58	13	30	13	18	18	0	22	43	12	37	12	17	22	7	11	47	12	26	12	46	11	11	10	57
12	15	18	26	20	59	13	31	13	19	18	1	23	0	12	38	12	18	22	8	11	48	12	27	12	47	11	12	10	58
12	16	18	27	20	60	13	32	13	20	18	2	23	1	12	39	12	19	22	9	11	49	12	28	12	48	11	13	10	59
12	17	18	28	21	0	13	33	14	0	18	3	23	2	12	40	12	20	22	10	11	50	12	29	12	49	11	14	10	60
12	18	18	29	21	1	13	34	14	1	18	4	23	3	12	41	12	21	22	11	11	51	12	30	12	51	11	15	11	0
12	19	18	30	21	2	13	35	14	2	18	5	23	4	12	42	12	22	22	12	11	52	12	31	12	52	11	16	11	1
12	20	18	31	21	3	13	36	14	3	18	6	23	5	12	43	12	23	22	13	11	53	12	32	12	53	11	17	11	2
12	21	18	32	21	4	13	37	14	4	18	7	23	6	12	44	12	24	22	14	11	54	12	33	12	54	11	18	11	3
12	22	18	33	21	5	13	38	14	5	18	8	23	7	12	45	12	25	22	15	11	55	12	34	12	55	11	19	11	4
12	23	18	34	21	6	13	39	14	6	18	9	23	8	12	46	12	26	22	16	11	56	12	35	12	56	11	20	11	5
12	24	18	35	21	7	13	40	14	7	18	10	23	9	12	47	12	27	22	17	11	57	12	36	12	57	11	21	11	6
12	25	18	36	21	8	13	41	14	8	18	11	23	10	12	48	12	28	22	18	11	58	12	37	12	59	11	22	11	7
12	26	18	37	21	9	13	42	14	9	18	12	23	11	12	49	12	29	22	19	11	59	12	38	12	60	11	23	11	8
12	27	18	38	21	10	13	43	14	10	18	13	23	12	12	50	12	30	22	20	11	60	12	39	13	0	11	24	11	9
12	28	18	39	21	11	13	44	14	11	18	14	23	13	12	51	12	31	22	21	12	0	12	40	13	1	11	25	11	10
12	29	18	40	21	12	13	45	14	12	18	15	23	14	13	0	12	32	22	22	12	1	13	0	13	2	11	26	11	11
12	30	18	41	21	13	13	46	14	13	18	16	23	15	13	1	12	33	22	23	12	2	13	1	13	3	11	27	11	12
12	31	18	42	21	14	13	47	14	14	18	17	24	0	13	2	12	34	22	24	12	3	13	2	13	4	11	28	11	13
12	32	18	43	21	15	13	48	14	15	18	18	24	1	13	3	12	35	22	25	12	4	13	3	13	5	11	29	11	14
12	33	18	44	21	16	13	49	14	16	18	19	24	2	13	4	12	36	22	26	12	6	13	4	13	6	11	30	11	15
12	34	18	45	21	17	13	50	14	17	18	20	24	3	13	5	12	37	22	27	12	7	13	5	13	7	11	31	11	16
12	35	18	46	21	18	13	51	14	18	18	21	24	4	13	6	12	38	22	28	12	9	13	6	13	8	11	32	11	17
12	36	18	47	21	19	13	52	14	19	18	22	24	5	13	7	12	39	22	29	12	10	13	7	13	9	11	33	11	18
12	37	18	48	21	20	13	53	14	20	18	23	24	6	13	8	12	40	22	30	13	0	13	8	13	10	11	34	11	19
12	38	18	49	21	21	13	54	14	21	18	24	24	7	13	9	12	41	22	31	13	1	13	9	13	11	11	35	11	20
12	39	18	50	21	22	13	55	14	22	18	25	24	8	13	10	12	42	22	32	13	2	13	10	13	12	11	36	11	21
12	40	18	51	21	23	13	56	14	23	18	26	24	9	13	11	12	43	22	33	13	3	13	11	13	13	11	37	11	22
12	41	18	52	21	24	13	57	14	24	18	27	24	10	13	12	12	44	22	34	13	4	13	12	13	14	11	38	11	23
12	42	18	53	21	25	13	58	14	25	18	28	24	11	13	13	12	45	22	35	13	5	13	13	13	15	11	39	11	24
12	43	18	54	21	26	13	59	14	26	18	29	24	12	13	14	12	46	22	36	13	6	13	14	13	16	11	40	11	25
12	44	18	55	21	27	13	60	14	27	18	30	24	14	13	15	12	47	22	37	13	7	13	15	13	17	11	41	11	26
12	45	18	56	21	28	14	0	14	28	18	31	24	15	13	16	12	48	22	39	13	8	13	16	13	18	11	42	11	27
12	46	18	57	21	29	14	1	14	29	18	32	24	16	13	17	12	49	22	40	13	9	13	17	13	19	11	43	11	28
12	47	18	58	21	30	14	2	14	30	18	33	24	17	13	18	12	50	22	41	13	11	13	18	13	20	11	44	11	29
12	48	18	59	21	31	14	3	14	31	18	34	24	18	13	19	12	51	22	42	13	12	13	19	13	21	11	45	11	30
12	49	18	60	21	32	15	0	14	32	18	35	24	19	13	20	12	52	23	0	13	13	13	20	13	22	11	46	11	31
12	50	19	0	21	33	15	1	14	33	18	36	24	20	13	21	12	53	23	1	13	14	13	21	13	23	11	47	11	32
12	51	19	1	21	34	15	2	14	34	18	37	24	21	13	22	12	54	23	2	13	15	13	22	13	24	11	48	11	33
12	52	19	2	21	35	15	3	14	35	18	38	24	22	13	23	12	55	23	3	13	17	13	23	13	25	11	49	11	34
12	53	19	3	21	36	15	4	14	36	18	39	24	23	13	24	12	56	23	4	13	18	13	24	13	26	11	50	11	35
12	54	19	4	21	37	15	5	14	37	18	40	24	24	13	25	12	57	23	5	13	19	13	26	13	27	11	51	11	36
12	55	19	5	21	38	15	6	14	38	18	41	24	25	13	26	12	58	23	6	13	20	13	27	13	28	11	52	11	37
12	56	19	6	21	39	15	7	14	39	18	42	24	26	13	27	12	59	23	7	14	0	13	28	13	29	11	53	11	38
12	57	19	7	21	40	15	8	14	40	18	43	24	27	13	28	12	60	23	8	14	1	14	0	13	30	11	54	11	39
12	58	19	8	21	41	15	9	14	41	18	44	25	0	13	29	13	1	23	9	14	2	14	1	13	31	11	55	11	40
12	59	19	9	21	42	15	10	14	42	18	45	25	1	13	30	13	2	23	10	14	3	14	2	13	32	11	56	11	41
12	60	19	10	21	43	15	11	14	43	18	46	25	2	13	31	13	3	23	11	14	4	14	3	13	33	11	57	11	42
13	0	20	0	21	44	15	12	14	44	18	47	25	3	13	32	13	4	23	12	14	5	14	4	13	34	11	58	11	43
13	1	20	1	21	45	15	13	14	45	18	48	25	4	13	33	13	5	23	13	14	6	14	5	13	35	11	59	11	44
13	3	20	2	21	46	15	14	14	46	18	49	25	5	13	34	13	6	23	14	14	7	14	6	13	36	11	60	11	45
13	4	20	3	21	47	15	15	14	47	18	50	25	6	13	35	13	7	23	15	14	8	15	0	13	37	12	0	11	46
13	5	20	4	21	48	15	16	14	48	18	51	25	7	13	36	13	8	23	16	14	9	15	1	13	38	12	1	11	47
13	6	20	5	21	49	15	17	14	49	18	52	25	8	13	37	13	9	23	17	14	10	15	2	13	39	12	2	11	48
13	7	20	6	21	50	15	18	14	50	18	53	25	9	13	38	13	10	23	18	14	11	15	3	13	40	12	3	11	49
13	8	20	7	21	51	15	19	14	51	18	54	25	10	13	39	13	11	23	19	14	12	15	4	13	41	12	4	11	50
13	9	20	8	21	52	15	20	14	52	18	55	25	11	13	40	13	12	23	20	14	13	15	5	13	42	12	5	11	51
13	10	20	9	21	53	15	21	14	53	18	56	25	13	13	41	13	13	24	0	14	14	15	6	13	43	12	6	11	52
13	11	20	10	21	54	15	22	14	54	18	57	25	14	13	42	13	14	24	1	14	15	15	7	13	44	12	7	11	53
13	12	20	11	21	55	15	23	14	55	18	58	26	0	13	43	13	15	24	2	14	16	15	8	13	45	12	8	11	54
13	13	20	12	21	56	15	24	14	56	18	59	26	1	13	44	13	16	24	3	14	17	15	9	13	46	12	9	11	55
13	14	20	13	21	57	15	25	14	57	18	60	26	2	13	45	13	17	24	4	14	18	15	10	13	47	12	10	11	56
13	15	20	14	21	58	15	26	14	58	19	0	26	3	13	46	13	18	24	5	14	19	15	11	13	48	12	11	11	57
14	0	20	15	21	59	15	27	14	59	19	1	26	4	13	47	13	19	24	6	14	20	15	12	13	49	12	12	11	58
14	1	20	16	21	60	15	28	14	60	19	2	26	5	13	48	13	20	24	7	14	21	15	13	13	50	12	13	11	59
14	2	20	17	22	0	15	29	15	0	19	3	26	6	13	49	13	21	24	8	14	22	15	14	13	51	12	14	11	60
14	3	20	18	22	1	15	30	15	1	19	4	27	0	13	50	13	22	24	9	14	23	15	15	13	52	12	15	12	0
14	4	20	19	22	2	15	31	15	2	19	5	27	1	13	51	13	23	24	10	14	24	15	16	13	53	12	16	12	1
14	5	20	20	22	3	15	32	15	3	19	6	27	2	13	52	13	24	24	11	14	25	15	17	13	54	12	17	12	2
14	6	20	21	22	4	15	33	15	4	19	7	27	3	13	53	13	25	24	12	14	26	15	18	13	55	12	18	12	3
14	7	20	22	22	5	15	34	15	5	19	8	27	4	13	54	13	26	24	13	14	27	15	19	13	56	12	19	12	4
14	8	20	23	22	6	15	35	15	6	19	9	27	5	13	55	13	27	24	14	14	28	15	20	13	57	12	20	12	5
14	9	20	24	22	7	15	36	15	7	19	10	27	6	13	56	13	28	24	15	14	29	15	21	13	58	12	21	12	6
14	10	20	25	22	8	15	37	15	8	19	11	27	7	13	57	13	29	24	16	14	30	15	22	13	59	12	22	12	7
14	11	20	26	22	9	15	38	15	9	19	12	27	8	13	58	13	30	24	17	14	31	15	23	13	60	12	23	12	8
14	13	20	27	22	10	15	39	15	10	19	13	27	9	13	59	13	31	24	18	14	32	15	24	14	0	12	24	12	9
14	14	20	28	22	11	15	40	15	11	19	14	27	10	13	60	14	0	24	19	14	33	15	25	14	1	12	25	12	10
14	15	20	29	22	12	15	41	15	12	19	15	27	11	14	0	14	1	24	20	14	34	15	26	14	2	12	26	12	11
14	16	20	30	22	13	15	42	15	13	19	16	27	12	14	1	14	2	24	21	14	35	15	27	14	3	12	27	12	12
15	0	20	31	22	14	15	43	15	14	19	17	27	13	14	2	14	3	24	22	14	36	15	28	14	4	12	28	12	13
15	1	20	32	22	15	15	44	15	15	19	18	27	14	14	3	14	4	24	23	14	37	15	29	14	5	12	29	12	14
15	2	20	33	22	16	15	45	15	16	19	19	27	15	14	4	14	5	24	24	14	38	15	30	14	6	12	30	12	15
15	3	20	34	22	17	15	46	15	17	19	20	27	16	14	5	14	6	24	25	14	39	15	31	14	7	12	31	12	16
15	4	20	35	22	18	16	0	15	18	19	21	27	17	14	6	14	7	24	26	14	40	15	32	14	8	12	32	12	17
15	5	20	36	22	19	16	1	15	19	19	22	27	18	14	7	14	8	24	27	14	41	15	33	14	9	13	0	12	18
15	6	20	37	22	20	16	3	15	20	19	23	27	19	14	8	14	9	24	28	14	42	15	34	14	10	13	1	12	19
15	7	20	38	22	21	16	4	15	21	19	25	27	20	14	9	14	10	24	29	14	43	15	35	14	11	13	2	12	20
15	8	20	39	22	22	16	5	15	22	19	26	27	21	14	10	14	11	24	30	14	44	15	36	14	12	13	3	12	21
15	9	20	40	22	23	16	6	15	23	20	0	27	22	14	11	14	12	24	31	14	45	15	37	14	13	13	4	12	22
15	10	20	41	22	24	16	7	15	24	20	1	27	23	14	12	14	13	24	32	14	46	15	38	14	14	13	5	12	23
15	11	20	42	22	25	16	8	15	25	20	2	27	24	14	13	14	14	24	33	14	47	15	39	14	15	13	6	12	24
15	12	20	43	22	26	16	9	15	26	20	3	27	25	14	14	14	15	25	0	14	48	15	40	14	16	13	7	12	26
15	13	20	44	22	27	16	10	15	27	21	0	27	26	14	15	14	16	25	1	14	49	15	41	14	17	13	8	12	27
15	14	20	45	23	0	16	11	15	28	21	1	27	27	14	16	14	17	25	2	14	50	15	42	14	18	13	9	12	28
15	15	21	0	23	1	16	12	15	29	21	2	27	28	15	0	14	18	25	3	14	51	15	43	14	19	13	10	12	29
15	16	21	1	23	2	16	13	15	30	21	3	27	29	15	1	14	19	25	4	14	52	15	44	14	20	13	11	12	30
15	17	21	2	23	3	16	14	15	31	21	4	27	30	15	2	14	20	25	5	14	53	15	45	14	21	13	12	12	31
15	18	21	3	23	4	16	15	15	32	21	5	27	31	15	3	14	21	25	6	14	54	15	46	14	22	13	13	12	32
15	19	21	4	23	5	16	16	15	33	21	6	27	32	15	4	14	22	25	7	14	55	15	47	14	23	13	14	12	33
15	20	21	5	23	6	16	17	15	34	21	7	27	33	15	5	14	23	25	8	14	56	15	48	14	24	13	15	12	34
15	21	21	6	23	7	16	18	15	35	21	8	27	34	15	6	14	24	25	9	14	57	15	49	14	25	13	16	12	35
15	22	21	7	23	8	16	20	15	36	21	9	27	35	15	7	14	25	25	10	14	58	15	50	14	26	13	17	12	36
15	23	21	8	23	9	16	21	15	37	21	10	27	36	15	8	14	26	25	11	14	59	15	51	14	27	13	18	12	37
15	24	21	9	23	10	16	22	15	38	21	11	27	37	15	9	14	27	25	12	14	60	15	52	14	28	13	19	13	0
15	25	21	10	23	11	16	24	15	39	21	12	27	38	15	10	14	28	25	13	15	0	15	53	14	29	13	20	13	1
15	26	21	11	23	12	16	25	15	40	21	13	27	39	15	11	14	29	26	0	15	1	15	54	14	30	13	21	13	2
15	27	21	12	23	13	16	26	15	41	21	14	27	40	15	12	14	30	26	1	15	2	15	55	14	31	13	22	13	3
15	28	21	13	23	14	17	0	15	42	21	15	27	41	15	13	14	31	26	2	15	3	15	56	14	32	13	23	13	4
15	29	21	14	23	15	17	1	15	43	21	16	27	42	15	14	14	32	26	3	15	4	15	57	14	33	13	24	13	5
15	30	21	15	23	16	17	2	15	44	21	17	27	43	15	15	14	33	26	4	15	5	15	58	14	34	13	25	13	6
15	31	21	16	23	17	17	3	15	45	21	18	27	44	15	16	14	34	26	5	15	6	15	59	14	35	13	26	13	7
15	32	21	17	23	18	17	4	15	46	21	19	27	45	15	17	14	35	26	6	15	7	15	60	14	36	13	27	13	8
15	33	21	18	23	19	17	5	15	47	21	20	27	46	15	18	14	36	26	7	15	8	16	0	14	37	13	28	13	9
15	34	21	19	23	20	17	6	15	48	21	21	27	47	15	19	14	37	26	8	15	9	16	1	14	38	13	29	13	10
15	35	21	20	23	21	17	7	15	49	21	22	27	48	15	20	14	38	26	9	15	10	16	2	14	39	13	30	13	11
15	36	21	21	23	22	17	8	15	50	21	23	27	49	15	21	14	39	26	10	15	11	16	3	14	40	13	31	13	12
15	37	21	22	23	23	17	9	15	51	21	24	27	50	15	22	14	40	26	11	15	12	16	4	14	41	13	32	13	13
15	38	21	23	23	24	17	10	15	52	21	25	27	52	15	23	14	41	26	12	15	13	16	5	14	42	13	33	13	14
15	39	21	24	23	25	17	11	15	53	21	26	27	53	15	24	14	42	26	13	15	14	16	6	14	43	13	34	13	15
15	40	21	25	23	26	17	12	15	54	21	27	27	54	15	25	14	43	26	14	15	15	16	7	14	44	13	35	13	16
15	41	21	26	23	27	17	13	15	55	21	28	27	55	15	26	14	44	26	15	15	16	16	8	14	45	13	36	13	17
15	42	21	27	23	28	17	14	15	56	21	29	27	56	15	27	14	45	26	16	15	17	16	9	14	46	13	37	13	18
15	43	21	28	23	29	17	15	15	57	21	30	27	57	15	28	14	46	26	17	15	18	16	10	14	47	13	38	13	19
15	44	21	29	23	30	17	16	15	58	21	31	27	58	15	29	14	47	26	18	15	19	16	11	14	48	13	39	13	20
15	45	22	0	23	31	17	17	15	59	21	32	27	59	15	30	14	48	26	19	15	20	16	12	14	49	13	40	13	21
15	46	22	1	23	32	17	18	15	60	21	33	27	60	15	31	14	49	26	20	15	21	16	13	14	50	13	41	13	22
15	47	22	2	23	33	17	19	16	0	21	34	28	0	15	32	14	50	26	21	15	22	16	14	14	51	13	42	13	23
15	48	22	3	23	34	17	20	16	1	21	35	28	1	15	33	14	51	26	22	15	23	16	15	14	52	13	43	13	24
15	49	22	4	23	35	17	21	16	2	21	36	28	2	15	34	14	52	26	23	15	24	16	16	14	53	13	44	13	25
15	50	22	5	23	36	17	22	16	3	21	37	29	0	15	35	14	53	26	24	15	25	16	17	14	54	13	45	13	26
15	51	22	6	23	38	17	23	16	4	21	38	29	1	15	36	14	54	26	25	15	26	16	18	14	55	13	46	13	27
15	52	22	7	23	39	17	24	16	5	21	39	29	2	15	37	14	55	26	26	15	27	16	19	14	56	13	47	13	28
15	53	22	8	23	40	17	25	16	6	21	40	29	3	15	38	14	56	26	27	15	28	16	20	14	57	13	48	13	29
15	54	22	9	23	41	17	26	16	7	21	41	29	4	15	39	14	57	26	28	15	29	16	21	14	58	13	49	13	30
15	55	22	10	23	42	17	27	16	8	21	42	29	5	15	40	14	58	26	29	15	30	16	22	14	59	13	50	13	31
15	56	22	11	23	43	17	28	16	9	21	43	29	6	15	41	14	59	26	30	15	31	16	23	14	60	13	51	13	32
15	57	22	12	23	44	17	29	16	10	21	44	29	7	15	42	14	60	26	31	15	32	16	24	15	0	13	52	13	33
15	58	22	13	23	45	17	30	16	11	21	45	29	8	15	43	15	0	26	32	15	33	16	25	15	1	13	53	13	34
15	59	22	14	23	46	17	31	16	12	21	46	29	9	15	44	15	1	26	33	15	34	16	26	15	2	13	54	13	35
15	60	22	15	23	47	17	32	16	13	21	47	29	10	15	45	15	2	26	34	15	35	16	27	15	3	13	55	13	36
16	0	22	16	23	48	17	33	16	14	21	48	29	11	15	46	15	3	26	35	15	36	16	28	15	4	13	56	13	37
16	1	22	17	23	49	17	34	16	15	21	49	29	12	15	47	15	4	26	36	15	37	16	29	15	5	13	57	13	38
16	2	23	0	23	50	17	35	16	16	21	50	29	13	15	48	16	0	26	37	15	38	16	30	15	6	13	58	13	39
16	3	23	1	23	51	17	36	16	17	21	51	29	14	15	49	16	1	26	38	15	39	16	31	15	7	13	59	13	40
16	4	23	2	23	52	17	37	16	18	21	52	29	15	15	50	16	2	26	39	15	40	16	32	15	8	13	60	13	41
16	5	23	3	23	53	17	38	16	19	21	53	29	16	15	51	16	3	26	40	15	41	16	33	15	9	14	0	13	42
16	6	23	4	23	54	17	39	16	20	21	54	29	17	15	52	16	4	26	41	15	42	16	34	15	10	14	1	13	43
16	7	23	5	23	55	17	40	16	21	21	55	29	18	15	53	16	5	26	42	15	43	16	35	15	11	14	2	13	44
16	8	23	6	23	56	17	41	16	22	21	56	29	19	15	54	16	6	26	43	15	44	16	36	15	12	14	3	13	45
16	9	23	7	23	57	17	42	16	23	21	57	29	20	15	55	16	7	26	44	15	45	16	37	15	13	14	4	13	46
16	10	23	8	23	58	17	43	16	24	21	58	29	21	15	56	16	8	26	45	15	46	16	38	15	14	14	5	13	47
16	11	23	9	23	59	17	44	16	25	21	59	29	22	15	57	16	9	26	46	15	47	16	39	15	15	14	6	13	48
16	12	23	10	23	60	17	45	16	26	21	60	29	23	15	58	16	10	26	47	15	48	16	40	15	16	14	7	13	49
16	13	23	11	24	0	17	46	16	27	22	0	29	24	15	59	16	11	26	48	15	49	16	41	15	17	14	8	13	50
16	14	23	12	24	1	17	47	16	28	22	1	29	25	15	60	16	12	26	49	15	50	16	42	15	18	14	9	13	51
16	15	23	13	24	2	17	48	16	29	22	2	29	26	16	0	16	13	26	50	15	51	16	43	15	19	14	10	13	52
16	16	23	14	24	3	17	49	16	30	22	3	29	27	16	1	16	14	26	51	15	52	16	44	15	20	14	11	13	53
16	17	23	15	24	4	17	50	16	31	22	4	29	28	16	2	16	15	26	52	15	53	16	45	15	21	14	12	13	54
16	18	23	16	24	5	17	51	16	32	22	5	29	29	16	3	16	16	26	53	15	54	16	46	15	22	14	13	13	55
16	19	23	17	24	6	17	52	16	33	22	6	29	30	16	4	16	17	26	54	15	55	16	47	15	23	14	14	13	56
16	20	23	18	24	7	17	53	16	34	22	8	29	31	16	5	16	18	26	55	15	56	16	48	15	24	14	15	13	57
16	21	23	19	24	8	17	54	16	35	22	9	29	32	16	6	16	19	26	56	15	57	16	49	15	25	14	16	13	58
16	22	23	20	24	9	17	55	16	36	22	10	29	33	16	7	16	20	26	57	15	58	16	50	15	26	14	17	13	59
16	23	23	21	24	10	17	56	16	37	23	0	29	34	16	8	16	21	26	58	15	59	16	51	15	27	14	18	13	60
16	24	23	22	24	11	17	57	16	38	23	1	29	35	16	9	16	22	26	59	15	60	16	52	16	0	14	19	14	0
16	25	23	23	24	12	17	58	16	39	23	2	29	36	16	10	16	23	26	60	16	0	16	53	16	1	14	20	14	1
16	26	24	0	24	13	17	59	16	40	23	3	29	37	16	11	16	24	27	0	16	1	16	54	16	2	14	21	14	2
16	27	24	1	24	14	17	60	16	41	23	4	29	38	16	12	16	25	27	1	16	2	16	55	16	3	14	22	14	3
16	28	24	2	24	15	18	0	16	42	23	5	29	39	16	13	16	26	27	2	16	3	16	56	16	4	14	23	14	4
16	29	24	3	24	16	18	1	16	43	23	6	29	40	16	14	16	27	27	3	16	4	16	57	16	5	14	24	14	5
16	30	24	4	24	17	19	0	16	44	23	7	29	41	16	15	16	28	27	4	16	5	16	58	16	6	14	25	14	6
16	31	24	6	24	18	19	1	16	45	23	8	29	42	16	16	16	29	27	5	16	6	16	59	16	7	14	26	14	7
16	32	24	7	25	0	19	2	16	46	23	9	29	43	16	17	16	30	27	6	16	7	16	60	16	8	14	27	14	8
16	33	25	0	25	1	19	3	16	47	23	10	29	44	16	18	16	31	27	7	16	8	17	0	16	9	14	28	14	9
16	34	25	1	25	2	19	4	16	48	23	11	29	45	16	19	16	32	27	8	16	9	17	1	16	10	14	29	14	10
16	35	25	2	25	3	19	5	16	49	23	12	29	46	16	20	16	34	27	9	16	10	17	2	16	11	14	30	14	11
16	36	25	3	25	4	19	6	16	50	23	13	29	47	16	21	16	35	27	10	16	11	17	3	16	12	14	31	14	12
16	37	25	4	25	5	19	7	16	51	23	14	29	48	16	22	16	36	27	11	16	12	17	4	16	13	14	32	14	13
16	38	25	5	25	6	19	8	16	52	23	15	29	49	16	23	16	37	27	12	16	13	17	5	16	14	14	33	15	0
16	39	25	6	25	7	19	9	16	53	23	16	29	50	16	24	16	38	27	13	16	14	17	6	16	15	14	34	15	1
16	40	25	7	25	8	19	10	16	54	23	17	29	51	16	25	16	39	27	14	16	15	17	7	16	16	14	35	15	2
16	41	25	8	25	9	19	11	16	55	23	18	29	52	16	26	16	40	27	15	16	16	17	8	16	17	14	36	15	3
16	42	25	9	25	10	19	12	16	56	23	19	29	53	16	27	16	41	27	16	16	17	17	9	16	18	14	37	15	4
16	43	25	10	25	11	19	13	16	57	23	20	29	54	16	28	16	42	27	17	16	18	17	10	16	19	14	38	15	5
16	44	25	11	25	12	19	14	16	58	24	0	29	55	16	29	16	43	27	18	16	19	17	11	16	20	14	39	15	6
16	45	25	12	25	13	19	15	16	59	24	1	29	56	16	30	16	44	27	19	16	20	17	12	16	21	14	40	15	7
16	46	25	13	25	14	19	16	16	60	24	2	29	57	16	31	16	45	27	20	16	21	17	13	16	22	14	41	15	8
16	47	25	14	25	15	19	17	17	0	24	3	29	59	16	32	16	46	27	21	16	22	17	14	16	23	14	42	15	9
16	48	25	15	25	16	19	18	17	1	24	4	29	60	16	33	16	47	27	22	16	23	17	15	16	24	14	43	15	10
16	49	25	16	25	17	19	19	17	2	24	5	30	0	16	34	16	48	27	23	16	24	17	16	16	25	14	44	15	11
16	50	25	17	25	18	19	20	17	3	24	6	30	1	16	35	16	49	27	24	16	25	17	17	16	26	14	45	15	12
16	51	25	19	25	19	19	21	17	4	24	7	30	2	16	36	16	50	27	25	16	26	17	18	16	27	14	46	15	13
16	52	25	20	25	20	19	22	17	5	24	8	30	3	16	37	16	51	27	26	16	27	17	19	16	28	14	47	15	14
16	53	25	21	25	21	19	23	17	6	24	9	30	4	16	38	16	52	27	27	16	28	17	20	16	29	14	48	15	15
16	54	25	22	26	0	19	24	17	7	24	10	30	5	16	39	16	53	27	28	16	29	17	21	16	30	14	49	15	16
16	55	25	23	26	1	19	25	17	8	24	11	30	6	16	40	16	55	27	29	16	30	17	22	16	31	14	50	15	17
16	56	25	24	26	2	19	26	17	9	24	12	30	7	16	41	16	56	27	30	16	31	17	23	16	32	14	51	15	18
16	57	25	25	26	3	19	27	17	10	24	13	30	8	16	42	16	57	27	31	16	32	17	24	16	33	14	52	15	19
16	58	26	0	26	4	19	28	17	11	24	14	30	9	16	43	16	58	27	32	16	33	17	25	16	34	14	53	15	20
16	59	26	1	26	5	19	29	17	12	24	15	30	10	16	44	16	59	27	33	16	34	17	26	16	35	14	54	15	21
16	60	26	2	26	6	19	30	17	13	24	16	30	11	16	45	16	60	27	34	16	35	17	27	16	36	14	55	15	22
17	0	26	3	26	7	19	31	17	14	24	17	30	12	16	47	17	0	27	35	16	36	17	28	16	37	14	56	15	23
17	1	26	4	26	8	19	32	17	15	24	18	30	13	16	48	17	1	27	36	16	37	17	29	16	38	14	57	15	24
17	2	26	5	26	9	19	33	17	16	24	19	30	14	16	50	17	2	27	37	16	38	17	30	16	39	14	58	15	25
17	3	26	6	26	10	19	34	17	17	24	20	30	15	16	51	17	3	27	38	16	39	17	31	16	40	14	59	15	26
17	4	26	7	26	11	19	35	17	18	24	21	30	16	16	52	17	4	27	39	16	40	17	32	16	41	14	60	15	27
17	5	26	8	26	12	19	36	17	19	24	22	30	17	16	53	17	5	27	40	16	41	17	33	16	42	15	0	15	28
17	6	26	9	26	13	19	37	17	20	24	23	30	18	16	54	17	6	27	41	16	42	17	34	16	43	15	1	15	29
17	7	26	10	26	14	19	38	17	21	24	24	30	19	16	55	17	7	27	42	16	43	17	35	16	44	15	2	15	30
17	8	26	11	26	16	19	39	17	22	24	25	30	20	16	56	17	8	27	43	16	44	17	36	16	45	15	3	15	31
17	9	26	12	26	17	19	40	17	23	24	26	30	21	16	57	17	9	27	44	16	45	17	37	16	46	15	4	15	32
17	10	26	13	26	18	19	41	17	24	24	27	30	22	16	58	17	10	27	45	16	46	17	38	16	47	15	5	15	33
17	11	26	14	27	0	19	42	17	25	24	28	30	23	16	59	17	11	27	46	16	47	17	39	16	48	15	6	15	34
17	12	26	15	27	1	19	43	17	26	24	29	30	24	16	60	17	12	27	47	16	48	17	40	16	49	15	7	15	35
17	13	26	16	27	2	19	44	17	27	24	30	30	25	17	0	17	13	27	48	16	49	17	41	16	50	15	8	15	36
17	14	26	17	27	3	19	45	17	28	24	31	30	26	17	1	17	14	27	49	16	50	17	42	16	51	15	9	15	37
17	15	26	18	27	4	19	46	18	0	24	32	30	27	17	2	17	15	27	50	16	51	17	43	16	52	15	10	15	38
17	16	26	19	27	5	19	47	18	1	24	33	30	28	17	3	17	16	27	51	16	52	17	44	16	53	15	11	15	39
17	17	26	20	27	6	19	48	18	2	24	34	30	29	17	4	17	17	27	52	16	53	17	45	16	54	15	12	15	40
17	18	26	21	27	7	19	49	18	3	24	35	30	30	17	5	17	18	27	53	16	54	17	46	16	55	15	13	15	41
17	19	26	22	27	8	19	50	18	4	24	36	30	31	17	6	17	19	27	54	16	55	17	47	16	56	15	14	15	42
17	20	26	23	27	9	19	51	18	5	24	37	30	32	17	7	17	20	27	55	16	56	17	48	16	57	15	15	15	43
17	21	26	24	27	10	19	52	18	6	24	38	30	33	17	8	17	21	27	56	16	57	17	49	16	58	15	16	15	44
17	22	26	25	27	11	19	53	18	7	25	0	30	34	17	9	17	22	27	57	16	58	17	50	16	59	15	17	15	45
17	23	26	26	27	12	19	54	18	8	25	1	30	35	17	10	17	23	27	58	16	59	17	51	16	60	15	18	15	46
17	24	26	27	27	13	19	55	18	9	25	2	30	36	17	11	17	24	27	59	16	60	17	52	17	0	15	19	15	47
17	25	26	28	27	14	19	56	18	10	25	3	30	37	17	12	17	25	27	60	17	0	17	53	17	1	15	20	15	48
17	26	26	29	27	15	19	57	18	11	25	4	30	38	17	13	17	26	28	0	17	1	17	54	17	2	15	21	15	49
17	27	27	0	27	16	19	58	18	12	25	5	30	39	17	14	17	27	28	1	17	2	17	55	17	4	15	22	15	50
17	28	27	1	27	17	19	59	18	13	25	6	30	40	17	15	17	28	28	2	17	3	17	56	17	5	15	23	15	51
17	29	27	2	27	18	19	60	18	14	25	7	30	41	17	16	17	29	28	3	17	4	17	57	17	6	15	24	15	52
17	30	27	3	27	19	20	0	18	15	25	8	30	42	17	17	17	30	28	4	17	5	17	58	18	0	15	25	15	53
17	31	27	4	27	20	20	1	18	16	25	9	30	43	17	18	17	31	28	5	17	6	17	59	18	1	15	26	15	54
17	32	27	5	27	21	20	2	18	17	25	10	31	0	17	19	17	32	28	6	17	7	17	60	18	2	15	27	15	55
17	33	27	6	27	22	20	3	18	18	25	11	31	1	17	20	17	33	28	7	17	8	18	0	18	3	15	28	15	56
17	34	27	7	27	23	20	4	18	19	25	12	31	2	17	21	17	34	28	8	17	9	18	1	18	4	15	29	15	57
17	35	27	8	27	24	20	5	18	20	25	13	31	3	17	22	17	35	28	9	17	10	18	2	18	5	15	30	15	58
17	36	27	9	27	25	20	6	18	21	25	14	31	4	17	23	17	36	28	10	17	11	18	3	18	6	15	31	15	59
17	37	27	10	27	26	20	7	18	22	25	15	31	5	17	24	17	37	28	11	17	12	18	4	18	7	15	32	15	60
17	38	27	11	27	27	20	8	18	23	25	16	31	6	17	25	17	38	28	12	17	13	18	5	18	8	15	33	16	0
17	39	27	12	27	28	20	9	18	24	26	1	31	7	17	26	17	39	28	13	17	14	18	6	18	9	15	34	16	1
17	40	27	13	27	29	20	10	18	25	26	2	31	8	17	27	17	40	28	14	17	15	18	7	18	10	15	35	16	2
17	41	27	14	27	30	20	11	18	26	26	3	31	9	17	28	17	41	28	15	17	16	18	8	18	11	15	36	16	3
17	42	27	15	27	31	20	12	18	27	26	4	32	0	17	29	17	42	28	16	17	17	18	9	18	12	15	37	16	4
17	43	27	16	27	32	20	13	18	28	26	5	32	1	17	30	17	43	28	17	17	18	18	10	18	13	15	38	16	5
17	44	27	17	27	33	20	14	18	29	26	6	32	2	17	31	17	44	28	18	17	19	18	11	18	14	15	39	16	6
17	45	27	18	27	34	20	15	18	30	26	7	32	3	17	32	17	45	29	1	17	20	18	12	18	15	15	40	16	7
17	46	27	19	27	35	20	16	18	31	26	8	32	4	17	33	17	46	29	2	17	21	18	13	18	16	15	41	16	8
17	47	27	20	27	36	20	17	18	32	26	9	32	5	17	34	17	47	29	3	17	22	18	14	18	17	15	42	16	9
17	48	27	21	27	37	20	18	18	33	26	10	32	6	17	35	17	48	29	4	17	23	18	15	18	18	15	43	16	10
17	49	27	22	27	38	20	19	18	34	26	11	32	7	17	36	17	49	29	5	17	24	18	16	18	19	15	44	16	11
17	50	27	23	27	39	20	20	18	35	26	12	32	8	17	37	17	50	29	6	17	25	18	17	18	20	15	45	16	12
17	51	27	24	27	40	20	21	18	36	26	13	32	9	17	38	17	51	29	7	17	26	18	18	18	21	15	46	16	13
17	52	27	25	27	41	20	22	18	37	26	14	32	10	17	39	17	52	29	8	17	27	18	19	18	22	15	47	16	14
17	53	27	26	27	42	20	23	18	38	26	15	32	11	17	40	17	53	29	9	17	28	18	20	18	23	15	48	16	15
17	54	27	27	27	43	20	24	18	39	26	16	32	12	17	41	17	54	29	10	17	29	18	21	18	24	15	49	16	16
17	55	27	28	27	44	20	25	18	40	26	17	32	13	17	42	17	55	29	12	17	30	18	22	18	25	15	50	16	17
17	56	27	29	27	45	20	26	18	41	26	18	32	14	17	43	17	56	29	13	17	31	18	23	18	26	15	51	16	18
17	57	27	30	27	46	20	27	18	42	26	19	32	15	17	44	17	57	29	14	17	32	18	24	18	27	15	52	16	19
17	58	27	31	27	47	20	28	18	43	26	20	32	16	17	45	17	58	29	15	17	33	18	25	18	28	15	53	16	20
17	59	27	32	27	48	20	29	18	44	26	21	32	17	17	46	17	59	29	16	17	34	18	26	18	30	15	54	16	21
17	60	27	33	27	49	20	30	18	45	27	1	32	18	17	47	17	60	29	17	17	35	18	27	18	31	15	55	16	22
18	0	27	34	27	50	20	31	18	46	27	2	32	19	17	48	18	0	29	18	17	36	18	28	18	32	15	56	16	23
18	1	27	35	27	51	20	32	18	47	27	3	32	20	17	49	18	1	29	19	17	37	18	29	18	33	15	57	16	24
18	2	27	36	27	52	20	33	18	48	27	4	32	21	17	50	18	2	29	20	17	38	18	30	18	34	15	58	16	25
18	3	27	37	27	53	20	34	18	49	27	5	32	22	17	51	18	3	29	21	17	39	18	31	18	35	15	59	16	26
18	4	27	38	27	54	20	35	18	50	27	6	32	23	17	52	18	4	29	22	17	40	18	32	18	36	15	60	16	27
18	5	27	39	27	55	20	36	18	51	27	7	32	24	17	53	18	5	29	23	17	41	18	33	18	37	16	0	16	28
18	6	27	40	27	56	20	37	18	52	28	0	32	25	17	54	18	6	30	0	17	42	18	34	18	38	16	1	16	29
18	7	27	41	27	57	20	38	19	0	28	1	32	27	17	55	18	7	30	1	17	43	18	35	18	39	16	3	17	0
18	8	27	42	27	58	20	39	19	1	28	2	32	28	17	56	18	8	30	2	17	44	18	36	18	40	16	4	17	1
18	9	27	43	27	59	20	40	19	2	28	3	32	29	17	57	18	9	30	3	17	45	18	37	18	41	16	5	17	2
18	10	27	44	27	60	20	41	19	3	28	4	32	30	17	58	18	10	30	4	17	46	18	38	18	42	16	6	17	3
18	11	27	45	28	0	20	42	19	4	28	5	32	31	17	59	18	11	30	5	17	47	18	39	18	43	16	7	17	4
18	12	27	46	28	1	20	43	19	5	28	6	32	32	17	60	18	12	30	6	17	48	18	40	18	44	16	8	17	5
18	13	27	47	28	2	20	44	19	6	28	7	32	33	18	0	18	13	30	7	17	49	18	41	18	45	16	9	17	6
18	14	27	48	28	3	20	45	19	7	28	8	32	34	18	1	18	14	31	0	17	50	18	42	18	46	16	10	17	7
18	15	27	49	28	4	20	46	19	8	28	9	32	35	18	2	18	15	31	1	17	51	18	43	18	47	16	11	17	8
18	16	27	50	28	5	20	47	19	9	28	10	32	36	18	3	18	16	31	2	17	52	18	44	18	48	16	12	17	9
18	17	27	51	28	6	20	48	19	10	28	11	32	38	18	4	18	17	31	3	17	53	18	45	18	49	16	13	17	10
18	18	27	52	28	8	20	49	19	11	28	12	32	39	18	5	18	18	31	5	17	54	18	46	18	50	16	14	17	11
18	19	27	53	28	9	20	50	19	12	28	14	32	40	18	6	18	19	31	6	17	55	18	47	18	51	16	15	17	12
18	20	27	54	29	0	20	51	19	13	28	15	32	42	18	7	18	20	31	7	17	56	18	48	18	52	16	16	17	13
18	21	27	55	29	1	20	52	19	14	28	16	32	43	18	8	18	21	31	8	17	57	18	49	18	53	16	17	17	14
18	22	27	56	29	2	20	53	19	15	28	17	32	44	18	9	18	22	31	9	17	58	18	50	18	54	16	18	17	15
18	23	27	57	29	3	20	54	19	16	28	18	33	0	18	10	18	23	31	10	17	59	18	51	18	55	16	19	17	16
18	24	27	58	29	4	20	55	19	17	28	19	33	1	18	11	18	24	31	11	17	60	18	52	18	56	16	21	17	17
18	25	27	59	29	5	20	56	19	18	28	20	33	2	18	12	18	25	31	12	18	0	18	53	18	57	16	22	17	18
18	26	27	60	29	6	20	57	19	19	28	21	33	3	18	13	18	26	31	13	18	1	18	54	18	58	16	23	17	19
18	27	28	0	29	7	20	58	19	20	28	22	33	4	18	14	18	27	31	14	18	2	18	55	18	59	16	24	17	20
18	28	28	1	29	8	20	59	19	21	28	23	33	5	18	15	18	28	32	0	18	3	18	56	19	0	16	25	17	21
18	29	28	2	29	9	20	60	19	22	28	25	33	6	18	16	18	29	32	1	18	4	18	57	19	1	16	26	17	22
18	30	28	3	29	10	21	0	19	23	28	26	33	7	18	17	18	30	32	2	18	5	18	58	19	2	16	27	17	23
18	31	28	4	29	11	21	1	19	24	28	27	33	8	18	18	18	31	32	3	18	6	18	59	19	3	16	28	17	24
18	32	28	5	29	12	21	2	19	25	28	28	33	9	18	19	18	32	32	4	18	7	18	60	19	4	16	29	17	25
18	33	28	6	29	13	21	3	19	26	28	29	33	10	18	20	18	33	32	5	18	8	19	0	19	5	16	30	17	26
18	34	28	7	29	14	21	4	19	27	28	30	33	11	18	21	18	34	32	6	18	9	19	1	19	6	16	31	17	27
18	35	28	8	29	15	21	5	19	28	28	31	33	12	18	22	18	35	32	7	18	10	19	2	19	7	16	32	17	28
18	36	28	9	29	16	21	6	19	29	28	32	33	13	18	23	18	36	33	0	18	11	19	3	19	8	16	33	17	29
18	37	28	10	29	17	21	7	19	30	28	33	33	14	18	24	18	37	33	1	18	12	19	4	19	9	16	34	17	30
18	38	28	11	29	18	21	8	19	31	28	34	33	15	18	25	18	38	33	2	18	13	19	5	19	10	16	35	17	31
18	39	28	12	29	19	21	9	19	32	28	35	33	16	18	26	18	39	33	3	18	14	19	6	19	11	16	36	17	32
18	40	28	13	29	21	21	10	19	33	28	36	33	17	18	27	18	40	33	4	18	15	19	7	19	12	16	37	17	33
18	41	28	14	29	22	21	11	19	34	28	37	33	18	18	28	18	41	33	5	18	16	19	8	19	13	16	38	17	34
18	42	28	15	29	23	21	12	19	35	28	38	33	19	18	29	18	42	33	6	18	17	19	9	19	14	16	39	17	35
18	43	28	16	29	24	21	13	19	36	28	39	34	0	18	30	18	43	33	7	18	18	19	10	19	15	16	40	17	36
18	44	28	17	30	0	21	14	19	37	28	40	34	1	18	31	18	44	33	8	18	19	19	11	19	16	16	41	17	37
18	45	28	18	30	1	21	15	19	38	28	41	34	2	18	32	18	45	33	9	18	20	19	12	19	17	16	42	17	38
18	46	28	19	30	2	21	16	19	39	28	42	34	3	18	33	18	46	33	10	18	21	19	13	19	18	16	43	17	39
18	47	28	20	30	3	21	17	19	40	28	43	34	4	18	34	18	47	33	11	18	22	19	14	19	19	16	44	17	40
18	48	28	21	30	4	21	18	19	41	28	44	34	5	18	35	18	48	33	12	18	23	19	15	19	20	16	45	17	41
18	49	28	22	30	5	21	19	19	42	28	45	34	6	18	36	18	49	33	13	18	24	19	16	19	21	16	46	17	42
18	50	28	23	30	6	21	20	19	43	28	46	34	7	18	37	18	50	33	14	18	25	19	17	19	22	17	0	17	43
18	51	28	24	30	7	22	0	19	44	28	47	34	8	18	38	18	51	33	15	18	26	19	18	19	23	17	1	17	44
18	52	28	25	30	8	22	1	19	45	28	48	34	9	18	39	18	52	33	16	18	27	19	19	19	24	17	2	17	45
18	53	28	26	30	9	22	2	19	46	28	49	34	10	18	40	18	53	33	17	18	28	19	20	19	25	17	3	17	46
18	54	28	27	30	10	23	0	19	47	28	50	34	11	18	41	18	54	33	18	18	29	19	21	19	26	17	4	17	47
18	55	28	28	30	11	23	1	19	48	28	51	34	12	18	42	18	55	33	19	18	30	19	22	19	27	17	5	17	48
18	56	28	29	30	12	23	2	19	49	28	52	34	13	18	43	18	56	33	20	18	31	19	23	19	28	17	6	17	49
18	57	28	30	30	13	23	3	19	50	28	53	34	14	18	44	18	57	33	22	18	32	19	24	19	29	17	7	17	50
18	58	28	31	30	14	23	4	19	51	28	54	34	15	18	45	18	58	33	23	18	33	19	25	19	30	17	8	17	51
18	59	28	32	30	15	23	5	19	52	28	55	34	16	18	46	18	59	34	0	18	34	19	26	19	31	17	9	17	52
18	60	28	33	30	16	24	0	19	53	28	56	34	17	18	47	18	60	34	1	18	35	19	27	19	32	17	10	17	53
19	0	28	34	30	17	24	1	19	54	28	57	34	18	18	48	19	0	34	2	18	36	19	28	19	33	17	11	17	54
19	1	28	35	30	18	24	2	19	55	29	0	34	19	18	49	19	1	34	3	18	37	19	29	19	34	17	12	17	55
19	2	28	36	30	19	24	3	19	56	29	1	34	20	18	50	19	2	34	4	18	38	19	30	19	35	17	13	17	56
19	3	28	37	30	20	24	4	19	57	29	2	34	21	18	51	19	3	34	5	18	39	19	31	19	36	17	14	17	57
19	4	28	38	30	21	24	5	19	58	29	3	34	22	18	52	19	4	34	6	18	40	19	32	19	37	17	15	17	58
19	5	28	39	30	22	24	6	19	59	29	4	34	23	18	53	19	5	34	7	18	41	19	33	19	38	17	16	17	59
19	6	28	40	30	23	24	7	19	60	29	5	34	24	18	54	19	6	34	8	18	42	19	34	19	39	17	17	17	60
19	7	28	41	30	24	24	8	20	0	29	6	34	25	18	55	19	7	34	9	18	43	19	35	19	40	17	18	18	0
19	8	28	42	30	25	24	9	20	1	29	8	34	26	18	56	19	8	34	10	18	44	19	36	19	41	17	19	18	1
19	9	28	43	30	26	24	10	20	2	29	9	34	27	18	57	19	9	34	11	18	45	19	37	19	42	17	20	18	2
19	10	28	44	30	27	24	11	20	3	29	11	34	28	18	58	19	10	34	13	18	46	19	38	19	43	17	21	18	3
19	11	28	45	30	28	24	12	20	4	29	12	34	29	18	59	19	11	34	14	18	47	19	39	19	44	17	22	18	4
19	12	28	46	30	29	24	13	21	0	29	13	34	30	18	60	19	12	34	16	18	48	19	40	19	45	17	23	18	5
19	13	28	47	30	30	24	14	21	1	29	14	34	31	19	0	19	13	34	17	18	49	19	41	19	46	17	24	18	6
19	14	28	48	30	31	24	15	21	2	29	15	34	32	19	1	19	14	34	18	18	50	19	42	19	47	17	25	18	7
19	15	28	49	30	32	24	16	21	3	29	16	34	33	19	2	19	15	34	19	18	51	19	43	19	48	17	26	18	8
19	16	28	50	30	33	24	17	21	4	29	17	34	34	19	3	19	16	34	20	18	52	19	44	19	49	17	27	18	9
19	17	28	51	30	34	24	18	21	5	29	18	34	35	19	4	19	17	34	22	18	53	19	45	19	50	17	28	18	10
19	18	28	52	30	35	24	19	21	6	29	19	34	36	19	5	19	18	34	23	18	54	19	46	19	52	17	29	18	11
19	19	28	53	30	36	24	20	21	7	29	20	34	37	19	6	19	19	34	25	18	55	19	47	19	53	17	30	18	12
19	20	28	54	30	37	24	21	21	8	30	0	34	38	19	7	19	20	34	26	18	56	19	48	19	54	17	31	18	13
19	21	28	55	30	38	24	22	21	9	30	1	34	39	19	8	19	21	34	28	18	57	19	49	19	56	17	32	18	14
19	22	28	56	30	39	24	23	21	10	30	2	34	40	19	9	19	22	34	29	18	58	19	50	19	57	17	33	18	15
19	23	28	57	30	40	24	24	21	11	30	3	34	41	19	10	19	23	34	30	18	59	19	51	19	58	17	34	18	16
19	24	28	58	30	41	24	25	21	12	30	4	34	42	19	11	19	24	34	31	18	60	19	52	19	59	17	35	18	17
19	25	28	59	30	42	24	26	21	13	30	5	34	43	19	12	19	25	34	32	19	0	19	53	19	60	17	36	18	18
19	27	28	60	30	43	24	27	21	14	30	6	34	44	19	13	19	26	34	33	19	1	19	54	20	0	17	37	18	19
19	28	29	0	30	44	24	28	21	15	30	7	34	45	19	14	19	27	34	34	19	2	19	55	20	1	17	38	18	20
19	29	29	1	30	45	24	29	21	16	30	8	34	46	19	15	19	28	34	35	19	3	19	56	20	2	17	39	18	21
19	30	29	2	30	46	24	30	21	17	30	9	34	47	19	16	19	29	34	36	19	4	19	57	20	3	17	40	18	22
19	31	29	3	30	47	24	31	21	18	30	10	34	48	19	17	19	30	34	37	19	5	19	58	20	4	17	41	18	23
19	32	29	4	30	48	24	32	21	19	30	11	34	49	19	18	19	31	34	38	19	6	19	59	20	5	17	42	18	24
20	1	29	5	30	49	24	33	21	20	30	12	34	50	19	19	19	32	34	39	19	7	19	60	20	6	17	43	18	25
20	2	29	6	30	50	24	34	21	21	30	13	34	51	19	20	19	33	34	41	19	8	20	0	20	7	17	44	18	26
20	3	29	7	30	51	24	35	21	22	30	14	34	52	19	21	19	34	34	42	19	9	20	1	20	8	17	45	18	27
20	4	29	8	30	52	24	36	21	23	30	15	34	53	19	22	19	35	34	43	19	10	20	2	20	9	17	46	18	28
20	5	29	9	30	53	24	37	21	24	30	16	34	54	19	23	19	36	34	44	19	11	20	3	20	10	17	47	18	29
21	0	29	10	30	54	24	38	21	26	30	17	34	55	19	24	19	37	34	45	19	12	20	4	20	11	17	48	18	30
21	1	29	11	30	55	24	39	21	27	30	18	34	56	19	25	19	38	34	46	19	13	20	5	20	12	17	49	18	31
21	2	29	12	30	56	24	40	21	28	30	19	34	57	19	26	19	39	34	47	19	14	20	6	20	13	17	50	18	32
21	3	29	13	30	57	24	41	21	29	30	20	34	58	19	27	19	40	34	48	19	15	20	7	20	14	17	51	18	33
21	4	29	14	30	58	24	42	21	30	30	21	34	59	19	28	19	41	34	49	19	16	20	8	20	15	17	52	18	34
21	5	29	15	30	59	24	43	21	31	30	22	34	60	19	29	19	42	34	50	19	17	20	9	20	16	17	53	18	35
21	6	29	16	30	60	24	44	21	32	30	23	35	0	19	30	19	43	34	51	19	18	20	10	20	17	17	54	18	36
21	7	29	17	31	0	24	45	21	33	30	24	35	1	19	31	19	44	34	52	19	19	20	11	20	18	17	55	18	37
21	8	29	18	31	1	24	46	21	34	30	25	35	2	19	32	19	45	34	53	19	20	20	12	20	19	17	56	18	38
21	9	29	19	31	2	24	47	21	35	30	26	35	3	19	33	19	46	34	54	19	21	20	13	20	20	17	57	18	39
21	10	29	20	31	3	24	48	21	36	30	27	35	4	19	34	19	47	34	55	19	22	20	14	20	21	17	58	18	40
21	11	29	21	31	4	24	49	22	1	30	28	36	0	19	35	19	48	34	56	19	23	20	15	20	22	17	59	18	41
21	12	29	22	31	5	24	50	22	2	30	29	36	1	19	36	19	49	34	57	19	24	20	16	20	23	17	60	18	42
21	13	29	23	31	6	24	51	22	3	30	30	36	2	19	37	19	50	35	0	19	25	20	17	20	24	18	0	18	43
21	14	29	24	31	7	24	52	22	4	30	31	36	3	19	38	19	51	35	1	19	26	20	18	20	25	18	1	18	44
21	15	29	25	31	8	24	53	22	5	30	32	36	4	19	39	19	52	35	2	19	27	20	19	20	26	18	2	18	45
21	16	29	26	31	9	24	54	22	6	30	33	36	5	19	40	19	53	35	3	19	28	20	20	20	27	18	3	18	46
21	17	29	27	31	10	24	55	22	7	30	34	36	6	19	41	19	54	35	4	19	29	20	21	20	28	18	4	18	47
21	18	29	28	31	11	24	56	22	8	30	35	36	7	19	42	19	55	35	5	19	30	20	22	20	29	18	5	18	48
21	19	29	29	31	12	24	57	22	9	30	36	36	8	19	43	19	56	35	6	19	31	20	23	20	30	18	6	18	49
21	20	29	30	31	13	24	58	22	10	30	37	36	9	19	44	19	57	35	7	19	32	20	24	20	31	18	7	18	50
21	21	29	31	31	14	24	59	22	11	30	38	36	10	19	45	19	58	35	8	19	33	20	25	20	32	18	8	18	51
21	22	29	32	31	15	24	60	22	12	30	39	36	11	19	46	19	59	35	9	19	34	20	26	20	33	18	9	18	52
21	23	29	33	31	16	25	0	22	13	30	40	36	12	19	47	19	60	35	10	19	35	20	27	20	34	18	10	18	53
21	24	29	34	31	17	25	1	22	14	30	41	36	13	19	48	20	0	35	11	19	36	20	28	20	35	18	11	18	54
21	25	29	35	31	18	25	2	22	15	30	42	36	14	19	49	20	1	35	12	19	37	20	29	20	36	18	12	18	55
21	26	29	36	31	19	25	3	22	16	30	43	36	15	19	50	20	2	35	13	19	38	20	30	20	37	18	13	18	56
21	27	29	37	31	20	25	4	22	17	30	44	36	16	19	51	20	3	35	14	19	39	20	31	20	38	18	14	18	57
21	28	29	38	31	21	25	5	22	18	30	45	36	17	19	52	20	4	35	15	19	40	20	32	20	39	18	15	18	58
21	29	29	39	31	22	25	6	22	19	30	46	36	18	19	53	20	5	35	16	19	41	20	33	20	40	18	16	18	59
21	30	29	40	31	23	25	7	22	20	30	47	36	19	19	54	20	6	35	17	19	42	20	34	20	41	18	17	18	60
21	31	29	41	31	24	25	8	22	21	30	48	36	20	19	55	20	7	35	18	19	43	20	35	20	42	18	18	19	0
21	32	29	42	31	25	25	9	22	22	30	49	36	21	19	56	20	8	35	19	19	44	20	36	20	43	18	19	19	1
21	33	29	43	31	26	25	10	23	0	30	50	36	22	19	57	20	9	35	20	19	45	20	37	20	44	18	20	19	2
21	34	29	44	31	27	25	11	23	1	30	51	36	23	19	58	20	10	35	21	19	46	20	38	20	45	18	21	19	3
21	35	29	45	31	28	25	12	23	2	30	52	36	24	19	59	20	11	35	22	19	47	20	39	20	46	18	22	19	4
21	36	29	46	31	29	25	13	23	3	30	53	36	25	19	60	20	12	35	23	19	48	20	40	20	47	18	23	19	5
21	37	29	47	31	30	25	14	23	4	30	54	36	26	20	2	20	13	35	24	19	49	20	41	20	48	18	24	19	6
21	38	29	48	31	31	25	15	23	5	30	55	36	27	20	3	20	14	35	25	19	50	20	42	20	49	18	25	19	7
21	39	29	49	31	32	25	16	23	6	30	56	36	28	20	4	20	15	35	26	19	51	20	43	20	50	18	26	19	8
21	40	29	50	31	33	25	17	23	7	30	57	36	29	20	5	20	16	35	27	19	52	20	44	20	51	18	27	19	9
21	41	29	51	31	34	25	18	23	8	30	58	36	30	20	6	20	17	35	28	19	53	20	45	20	52	18	28	19	10
21	42	29	52	31	35	25	19	23	9	30	59	36	31	20	7	20	18	35	29	19	54	20	46	20	53	18	29	19	11
21	43	29	53	31	36	25	20	23	10	30	60	36	32	20	8	20	19	35	30	19	55	20	47	20	54	18	30	19	12
21	44	29	54	31	37	25	21	23	11	31	0	36	33	20	9	20	20	35	31	19	56	20	48	20	55	18	31	19	13
21	45	29	55	31	38	25	22	23	12	31	1	36	34	20	10	20	21	35	32	19	57	20	49	20	56	18	32	19	14
21	46	29	56	31	39	25	23	23	13	31	2	36	35	20	11	20	22	35	33	19	58	20	50	20	57	18	33	19	15
21	47	29	57	31	40	25	24	23	14	31	3	36	36	20	12	20	23	35	34	19	59	20	51	20	58	18	34	19	16
21	48	29	58	31	41	25	25	23	15	31	4	36	37	20	13	20	24	35	35	19	60	20	52	20	59	18	35	19	17
21	49	29	59	32	0	25	26	23	16	31	5	36	38	20	14	20	25	35	36	20	0	20	53	21	0	18	36	19	18
21	50	29	60	32	1	25	27	23	17	31	6	36	39	20	15	20	26	35	37	20	1	20	54	21	1	18	37	19	19
21	51	30	0	32	2	25	28	23	18	31	7	36	40	20	16	20	27	35	38	20	2	20	55	21	2	18	38	19	20
21	52	30	1	32	3	25	29	23	19	31	8	36	41	20	17	20	28	35	39	20	3	20	56	21	3	18	39	19	21
21	53	30	2	32	4	25	30	23	20	31	9	36	42	20	18	20	29	35	40	20	4	20	57	21	4	18	40	19	22
21	54	30	3	32	5	25	31	23	21	31	10	36	43	20	19	20	30	35	41	20	5	20	58	21	5	18	41	19	23
21	55	30	4	32	6	25	32	23	22	31	11	36	44	20	20	20	31	35	42	20	6	20	59	21	6	18	42	19	24
21	56	30	5	32	7	25	33	23	23	31	12	36	45	20	21	20	32	35	43	20	7	20	60	21	7	18	43	19	25
21	57	30	6	32	8	25	34	23	24	31	13	36	46	20	22	20	33	35	44	20	8	21	0	21	8	18	44	19	26
21	58	30	7	33	0	25	35	23	25	31	14	36	47	20	23	20	34	35	45	20	9	21	1	21	9	18	45	19	27
21	59	30	8	33	1	25	36	23	26	31	15	36	48	20	24	20	35	35	46	20	10	21	2	21	10	18	46	19	28
21	60	30	9	33	2	25	38	23	27	31	16	36	49	20	25	20	36	35	47	20	11	21	3	21	11	18	47	19	29
22	0	30	10	33	3	25	39	23	28	31	17	36	50	20	26	20	37	35	48	20	12	21	4	21	12	18	48	19	30
22	1	30	11	33	4	25	40	23	29	31	18	36	51	20	27	20	38	35	49	20	13	21	5	22	0	18	49	19	31
22	2	30	12	33	5	25	41	23	30	31	19	36	52	20	28	20	39	35	50	20	14	21	6	22	1	18	50	19	32
22	3	30	13	33	6	25	42	23	31	31	20	36	53	20	29	20	40	35	51	20	15	21	7	22	2	18	51	19	33
22	4	30	14	33	7	25	43	23	32	31	21	36	54	20	30	20	41	35	52	20	16	21	8	22	3	18	52	19	34
22	5	30	15	33	8	25	44	23	33	31	22	36	55	20	31	20	42	35	53	20	17	21	9	22	4	18	53	19	35
22	6	30	16	33	9	25	45	23	34	31	23	36	56	20	32	20	43	35	54	20	18	21	10	22	5	18	54	19	36
22	7	30	17	33	10	25	46	23	35	31	24	36	57	20	33	20	44	35	55	20	19	21	11	22	6	18	55	19	37
22	8	30	18	33	11	25	48	23	36	31	25	36	58	20	34	20	45	35	56	20	20	21	12	22	7	18	56	19	38
22	9	30	19	33	12	25	49	23	37	31	26	36	59	21	0	20	46	35	57	20	21	21	13	22	8	18	57	19	39
22	10	30	20	33	13	25	50	23	38	31	27	36	60	21	1	20	47	35	58	20	22	21	14	22	9	18	58	19	40
22	11	30	21	33	14	25	51	23	39	31	28	37	0	21	2	20	48	35	59	20	23	21	15	22	10	18	59	19	41
22	12	30	22	33	15	25	52	23	40	31	29	37	1	21	3	20	49	35	60	20	24	21	17	22	11	18	60	19	42
22	13	30	23	33	16	26	0	23	41	31	30	37	2	21	4	20	50	36	1	20	25	21	18	22	12	19	0	19	43
22	14	30	24	33	17	26	1	23	42	31	31	37	3	21	5	20	51	36	2	20	26	21	19	22	13	19	1	19	44
22	15	30	25	33	18	26	2	23	43	31	32	37	4	21	6	20	52	36	3	20	27	21	20	22	14	19	2	19	45
22	16	30	26	33	19	26	3	23	44	31	33	37	5	21	7	20	53	36	4	20	28	21	21	22	15	19	3	19	46
22	17	30	27	33	20	26	4	23	45	31	34	38	0	21	8	20	54	36	5	20	29	21	22	22	16	19	4	19	47
22	18	30	28	33	21	26	5	23	46	31	35	38	1	21	9	20	55	36	6	20	30	21	23	22	17	19	5	19	48
22	19	30	29	33	22	26	6	23	47	31	36	38	2	21	10	20	56	36	7	20	31	21	24	22	18	19	6	19	49
22	20	30	30	33	23	26	7	23	48	31	37	38	3	21	11	20	57	36	8	20	32	21	25	22	19	19	7	19	50
22	21	30	31	33	24	26	8	23	49	31	38	38	4	21	12	20	58	36	9	20	33	21	26	22	20	19	8	19	51
22	22	30	32	33	25	26	10	23	50	31	39	38	5	21	13	20	59	36	10	20	34	21	27	22	21	19	9	19	52
22	23	30	33	33	26	26	11	23	51	31	40	38	6	21	14	20	60	36	11	20	35	21	28	22	22	19	10	19	53
22	24	30	34	33	27	26	12	23	52	31	41	38	7	21	15	21	0	36	12	20	36	21	29	22	23	19	11	19	54
22	25	30	35	33	28	26	13	23	53	31	42	38	8	21	16	21	1	36	13	20	37	21	30	22	24	19	12	19	55
22	26	30	36	33	29	26	14	23	54	31	43	38	9	21	17	21	2	36	14	20	38	21	31	22	25	19	13	19	56
22	27	30	37	33	30	26	15	23	55	31	44	38	10	21	18	21	3	36	15	20	39	21	32	22	26	19	14	19	57
22	28	30	38	33	31	26	16	23	56	31	45	38	11	21	19	21	4	36	16	20	40	21	33	22	27	19	15	19	58
22	29	30	39	33	32	26	17	23	57	31	46	38	12	21	20	21	5	36	17	20	41	21	34	22	28	19	16	19	59
22	30	30	40	33	33	26	18	23	58	31	47	38	13	21	21	21	6	36	18	20	42	21	35	22	29	19	17	19	60
22	31	30	41	33	34	26	19	23	59	31	48	38	14	21	22	21	7	36	19	20	43	21	36	22	30	19	18	20	0
22	32	30	43	33	35	26	20	23	60	31	49	38	15	21	23	21	8	36	20	20	44	21	37	22	31	19	19	20	1
22	33	30	44	33	36	26	21	24	0	31	50	38	16	21	24	21	9	36	21	20	45	21	38	22	32	19	20	20	2
22	34	30	45	33	37	26	22	24	1	31	51	38	17	21	25	21	10	36	22	20	46	21	39	22	33	19	21	20	3
22	35	30	46	33	38	26	23	24	2	31	53	38	18	21	26	21	11	36	23	20	47	21	40	22	34	19	22	20	4
22	36	30	47	33	39	27	0	24	3	31	54	38	19	21	27	21	12	36	24	20	48	21	41	22	35	19	23	20	5
22	37	30	48	33	40	27	1	24	4	31	55	38	20	21	28	21	13	36	25	20	49	21	42	22	36	19	24	20	6
22	38	30	49	33	41	27	2	24	5	31	56	38	21	21	29	21	14	36	26	20	50	21	43	22	37	19	25	20	7
22	39	31	0	33	42	27	3	24	6	31	57	38	22	21	30	21	15	36	27	20	51	21	44	22	38	19	26	20	8
22	40	31	1	33	43	27	4	24	7	31	59	38	23	21	31	21	16	36	28	20	52	21	45	22	39	19	27	20	9
22	41	31	2	33	44	27	5	24	8	31	60	38	24	21	32	21	17	36	29	20	53	21	46	22	40	19	28	20	10
22	42	31	3	33	45	27	6	24	9	32	0	38	25	21	33	21	18	36	30	20	54	21	48	22	41	19	29	20	11
22	43	31	4	33	46	27	7	24	10	32	1	38	26	21	34	21	19	36	31	20	55	21	49	22	42	19	30	20	12
22	44	31	5	33	47	27	8	24	11	32	2	38	27	21	35	21	20	36	32	20	56	21	50	22	43	19	31	20	13
22	45	31	6	33	48	27	9	24	12	32	3	38	28	21	36	21	21	36	33	20	57	21	51	22	44	19	32	20	14
22	46	31	7	33	49	27	10	25	0	32	4	38	29	21	37	21	22	36	34	20	58	21	52	22	45	19	33	21	0
22	47	31	8	33	50	27	11	25	1	32	5	38	30	21	38	21	23	36	35	20	59	21	53	22	46	19	34	21	1
22	48	31	9	33	51	27	12	25	2	32	6	38	31	21	39	21	24	36	36	20	60	21	54	22	47	19	35	21	2
22	49	31	10	33	52	27	13	25	3	32	7	38	32	21	40	21	25	36	37	21	0	21	55	22	48	19	36	21	3
22	50	31	11	33	53	27	14	25	4	32	8	38	33	21	41	21	26	36	38	21	1	21	56	22	49	19	37	21	4
22	51	31	12	33	54	27	15	25	5	32	9	38	34	21	42	21	27	36	39	21	2	21	57	22	50	19	38	21	5
22	52	31	13	33	55	27	16	25	6	32	10	38	35	21	43	21	28	36	40	21	3	21	58	22	51	19	39	21	6
22	53	31	14	33	56	27	17	25	7	32	11	38	36	21	44	21	29	36	41	21	4	21	59	22	52	19	40	21	7
22	54	31	15	33	57	27	18	25	8	32	12	38	37	21	45	21	30	36	42	21	5	21	60	22	53	19	41	21	8
22	55	31	16	33	58	27	19	25	9	32	13	38	38	21	46	21	31	36	43	21	6	22	0	22	54	19	42	21	9
22	56	31	17	33	59	27	20	25	10	32	14	38	39	21	47	21	32	36	44	21	7	22	1	22	55	19	43	21	10
22	57	31	18	33	60	27	21	25	11	32	15	38	40	21	48	21	33	36	45	21	8	22	2	22	56	19	44	21	11
22	58	31	19	34	0	27	22	25	12	32	16	38	41	21	49	21	34	36	46	21	9	22	3	22	57	19	45	21	12
22	59	31	20	34	1	27	23	25	13	32	17	38	42	21	50	21	35	36	47	21	10	22	4	22	58	19	46	21	13
22	60	31	21	34	2	27	24	25	14	32	18	38	43	21	51	21	36	36	48	21	11	22	5	22	59	19	47	21	14
23	0	31	22	34	3	27	25	25	15	32	19	38	44	21	52	21	37	36	49	21	12	22	6	22	60	19	48	21	15
23	1	31	23	34	4	27	26	25	16	32	20	38	45	21	53	21	38	36	50	21	13	22	7	23	0	19	49	21	16
23	2	31	24	35	0	27	27	25	17	33	0	38	46	21	54	21	39	36	51	21	14	22	8	23	1	19	50	21	17
23	3	31	25	35	1	27	28	25	18	33	1	38	47	21	55	21	40	36	52	21	15	22	9	23	2	19	51	21	18
23	4	31	26	35	2	27	29	25	19	33	2	38	48	21	56	21	41	36	53	21	16	22	10	23	3	19	52	21	19
23	5	31	27	35	3	27	30	25	20	33	3	38	49	21	57	21	42	36	54	21	17	22	11	23	4	19	53	21	20
23	6	31	28	35	4	27	31	25	21	33	4	38	50	21	58	21	43	37	0	21	18	22	12	23	5	19	54	21	21
23	7	31	29	35	5	27	32	25	22	33	5	38	51	21	59	21	44	37	1	21	19	22	13	23	6	19	55	21	22
23	8	31	30	35	7	27	33	25	23	33	6	38	52	21	60	21	45	37	2	21	20	22	14	23	7	19	56	21	23
23	9	31	31	35	8	27	34	25	24	33	7	38	53	22	1	21	46	37	3	21	21	22	15	23	8	19	57	21	24
23	10	31	32	35	9	27	35	25	25	33	8	38	54	22	2	21	47	37	4	21	22	22	16	23	9	19	58	21	25
23	11	31	33	35	10	27	36	25	26	33	9	38	55	22	3	21	48	37	5	21	23	22	17	23	10	19	59	21	26
23	12	31	34	35	11	27	37	25	27	33	10	38	56	22	4	21	49	37	6	21	24	22	18	23	11	19	60	21	27
23	13	31	35	35	12	27	38	25	28	33	11	38	57	22	5	21	50	37	7	21	25	22	19	23	12	20	0	21	28
23	14	31	36	35	13	27	39	25	29	33	12	38	58	22	6	21	51	37	8	21	26	22	20	23	13	20	1	21	29
23	15	31	37	35	14	27	40	25	30	33	13	38	59	22	7	21	52	37	9	21	27	22	21	23	14	20	2	21	30
23	16	31	38	35	15	27	41	25	31	33	14	38	60	22	8	21	53	37	10	21	28	22	22	23	15	20	3	21	31
23	17	31	39	35	16	27	42	25	32	33	15	39	0	22	10	21	54	38	0	21	29	22	23	23	16	20	4	21	32
23	18	31	40	35	17	27	43	25	33	33	16	39	1	22	11	21	55	38	1	21	30	22	24	23	17	20	5	21	33
23	19	31	41	35	18	27	44	25	34	33	17	39	2	22	13	21	56	38	2	21	31	22	25	23	18	20	6	21	34
23	20	31	42	35	19	27	45	25	35	33	18	39	3	22	14	21	57	38	3	21	32	22	26	23	19	20	7	21	35
23	21	31	43	35	20	27	46	25	36	33	19	39	4	22	15	21	58	38	4	21	33	22	27	23	20	20	8	21	36
23	22	31	44	35	21	27	47	25	37	33	20	39	5	22	16	21	59	38	5	21	34	22	28	23	21	20	9	21	37
23	23	31	45	35	22	27	48	25	38	33	22	39	6	23	0	21	60	38	6	21	35	22	29	23	22	20	10	21	38
23	24	31	46	35	23	27	49	25	39	33	23	39	7	23	1	22	0	38	7	21	36	22	30	23	23	20	11	21	39
23	25	31	47	35	24	27	50	25	40	33	25	39	8	23	2	22	1	38	9	21	37	22	31	23	24	20	12	21	40
23	26	31	48	35	25	27	51	25	41	33	26	39	9	23	3	22	2	38	10	21	38	22	32	23	25	20	13	21	41
23	27	31	49	35	26	27	52	25	42	33	27	39	10	23	4	22	3	38	11	21	39	22	33	23	26	20	14	21	42
23	28	31	50	35	28	27	53	25	43	33	28	39	11	23	5	22	4	38	12	21	40	22	34	23	27	20	15	21	43
23	29	31	51	35	29	27	54	25	44	33	29	39	12	23	6	22	5	38	14	21	41	22	35	23	28	20	16	21	44
23	30	31	52	35	30	27	55	25	45	34	0	39	13	23	7	22	6	38	15	21	42	22	36	23	29	20	17	21	45
23	31	31	53	35	31	27	56	25	46	34	1	39	14	23	8	22	7	38	16	21	43	22	37	23	30	20	18	21	46
23	32	31	54	35	32	27	57	25	47	34	2	39	15	23	9	22	8	38	17	21	44	22	38	23	31	20	19	21	47
23	33	31	55	35	33	27	58	25	48	34	3	39	16	23	10	22	9	38	18	21	45	22	39	23	32	20	20	21	48
23	34	31	56	35	34	27	59	25	49	34	4	39	17	23	11	22	10	38	19	22	0	22	40	23	33	20	21	21	49
23	35	31	57	35	35	27	60	25	50	34	5	39	18	23	12	22	11	38	20	22	1	22	41	23	34	20	22	21	50
23	36	31	58	35	36	28	0	25	51	34	6	40	0	23	13	22	12	38	21	22	2	22	42	23	35	20	23	21	51
23	37	31	59	35	37	28	1	25	52	35	0	40	1	23	14	22	13	38	22	22	3	22	43	23	36	20	24	21	52
23	38	31	60	35	38	28	2	25	53	35	1	40	2	23	15	22	14	38	23	22	4	22	44	23	37	20	25	21	53
23	39	32	0	35	39	28	3	25	54	35	2	40	3	23	16	22	15	38	24	22	5	22	45	23	38	20	26	21	54
23	40	32	1	35	40	28	4	25	55	35	3	40	4	23	17	22	16	38	25	22	6	22	46	23	39	20	27	21	55
23	41	32	2	35	41	28	5	25	56	35	4	40	5	23	18	22	17	38	26	22	7	22	47	23	40	20	28	21	56
23	42	32	3	35	42	28	6	25	57	35	5	40	6	23	19	22	18	38	27	22	8	22	48	23	41	20	29	21	57
23	43	32	4	35	43	28	7	25	58	35	6	40	7	23	20	22	19	38	28	22	9	22	49	23	42	20	30	21	58
23	44	32	5	35	44	28	8	25	59	35	7	40	8	23	21	22	20	38	29	22	10	22	50	23	43	20	31	21	59
23	45	32	6	35	45	28	9	25	60	35	8	40	9	23	22	22	21	38	30	22	11	22	51	23	44	20	32	21	60
23	46	32	7	35	46	28	10	26	0	35	9	40	10	23	23	22	22	38	31	22	12	22	52	23	45	20	33	22	0
23	47	32	8	35	47	28	11	26	1	35	10	40	11	23	24	22	23	38	32	22	13	22	53	23	46	20	34	22	1
23	48	32	9	35	48	28	12	26	2	35	11	40	12	23	25	22	24	38	33	22	14	22	54	23	47	20	35	22	2
23	49	32	10	35	49	28	13	26	3	35	12	40	13	23	26	22	25	38	34	22	15	22	55	23	48	20	36	22	3
23	50	32	11	35	50	28	14	26	4	35	13	40	14	23	27	22	26	38	35	22	16	22	56	23	49	20	37	22	4
23	51	32	12	35	51	28	15	26	5	35	14	40	15	23	28	22	27	38	36	22	17	22	57	23	50	20	38	22	5
23	52	32	13	35	52	28	16	26	6	36	0	40	16	23	29	22	28	38	37	22	18	22	58	23	51	20	39	22	6
23	53	32	14	35	53	28	17	26	7	36	1	40	17	23	30	22	29	38	38	22	19	22	59	23	52	20	40	22	7
23	54	32	15	35	54	28	18	26	8	36	2	40	18	23	31	22	30	38	39	22	20	22	60	23	53	20	41	22	8
23	55	32	17	35	55	28	19	26	9	37	0	40	19	23	32	22	31	38	40	22	21	23	0	23	54	20	42	22	9
23	56	32	18	35	56	28	20	26	10	37	1	40	20	23	33	22	32	38	41	22	22	23	1	23	55	20	43	22	10
23	57	32	19	35	57	28	21	26	11	37	2	40	21	23	34	22	33	38	42	22	23	23	2	23	56	20	44	22	11
23	58	32	20	35	58	28	22	26	12	37	3	40	22	23	35	22	34	38	43	22	24	23	3	23	57	20	45	22	12
23	59	32	21	35	59	28	23	26	13	38	1	40	23	23	36	22	35	38	44	22	25	23	4	23	58	20	46	22	13
23	60	32	22	35	60	28	24	26	14	38	2	40	24	23	37	22	36	38	45	22	26	23	5	23	59	20	47	22	14
24	0	32	23	36	0	28	25	26	15	39	0	40	25	23	38	22	37	38	46	22	27	23	6	23	60	20	48	22	15
24	1	32	24	36	1	28	26	26	16	39	1	40	26	23	39	22	38	38	47	22	28	23	7	24	0	20	49	22	16
24	2	32	25	36	2	28	27	26	17	39	2	40	27	23	40	22	39	38	48	22	29	23	8	24	1	20	50	22	17
24	3	32	26	36	3	28	28	26	18	39	3	40	28	23	41	22	40	38	49	22	30	23	9	24	2	20	51	22	18
24	4	32	27	36	4	28	29	26	19	39	4	40	29	23	42	22	41	38	50	22	31	23	10	24	3	20	52	22	19
24	5	32	28	36	5	28	30	26	20	39	5	40	30	23	43	22	42	38	51	22	32	23	11	24	4	20	53	22	20
24	6	32	29	36	6	28	31	26	21	39	6	40	31	23	44	22	43	39	0	22	33	23	12	24	5	20	54	22	21
24	7	32	30	36	7	28	32	26	22	39	7	40	32	23	45	22	44	39	1	22	34	23	13	24	6	20	55	22	22
24	8	32	31	36	8	28	33	26	23	39	8	40	33	23	46	22	46	39	2	22	35	23	14	24	7	20	56	22	23
24	9	32	32	36	9	28	34	26	24	39	9	40	34	23	47	22	47	39	3	22	36	23	15	24	8	20	57	22	24
24	10	32	33	36	10	28	35	26	25	39	10	40	35	23	48	22	48	39	4	22	37	23	16	24	9	20	58	22	25
24	11	32	34	36	11	28	36	26	26	39	11	40	36	23	49	22	49	39	5	22	38	23	17	24	10	20	59	22	26
24	12	32	35	36	12	28	37	26	27	39	12	40	37	23	50	22	50	39	6	22	39	23	18	24	11	20	60	22	27
24	13	32	36	36	13	28	38	26	28	39	13	40	38	23	51	22	51	39	7	22	40	23	19	24	12	21	0	22	28
24	14	32	37	36	14	28	39	26	29	39	14	40	39	23	52	22	52	39	8	22	41	23	20	24	13	21	1	22	29
24	15	32	38	36	15	28	40	26	30	39	15	40	40	23	53	22	53	39	9	22	42	23	21	24	14	21	2	22	30
24	16	32	39	36	16	28	41	26	31	39	16	40	41	23	54	22	54	39	10	22	43	23	22	24	15	21	3	22	31
24	17	32	40	36	17	28	42	26	32	39	17	40	42	23	55	22	55	39	11	22	44	23	23	24	16	21	4	22	32
24	18	32	41	36	18	28	43	26	33	39	18	40	43	23	56	22	56	39	12	22	45	23	24	24	17	21	5	22	33
24	19	32	42	36	19	28	44	26	34	39	19	40	44	23	57	22	57	39	13	22	46	23	25	24	18	21	6	22	34
24	20	32	43	36	20	28	45	26	35	39	20	40	45	23	58	22	58	39	14	22	47	23	26	24	19	21	7	22	35
24	21	32	44	36	21	28	46	26	36	39	21	40	46	23	59	22	59	39	15	22	48	23	27	24	20	21	8	22	36
24	22	32	45	36	22	28	47	26	37	39	22	40	47	23	60	22	60	39	16	22	49	23	28	24	21	21	9	22	37
24	23	32	46	36	23	28	48	26	38	39	23	40	48	24	0	23	0	39	17	22	50	23	29	24	22	21	10	22	38
24	24	32	48	36	24	28	49	26	39	39	24	40	49	24	1	23	1	39	18	22	51	23	30	24	23	21	11	22	39
24	25	32	49	36	25	28	50	26	40	39	25	40	50	24	2	23	2	39	19	22	52	23	31	24	24	21	12	22	40
24	26	32	50	36	26	28	51	26	41	39	26	40	51	24	3	23	3	39	20	22	53	23	32	24	25	21	13	22	41
24	27	32	51	36	27	28	52	26	42	39	27	40	52	24	4	23	4	39	21	22	54	23	33	24	26	21	14	22	42
24	28	32	52	36	28	28	53	26	43	39	28	40	53	24	5	23	5	39	22	22	55	23	34	24	27	21	15	22	43
24	29	32	53	36	29	28	54	26	44	39	29	40	54	25	0	23	6	39	23	22	56	23	35	24	28	21	16	22	44
24	30	33	0	36	30	28	55	26	45	39	30	40	55	25	1	23	7	39	24	22	57	23	36	24	29	21	17	22	45
24	31	33	1	36	31	28	56	26	46	39	31	40	56	25	2	23	8	39	25	22	58	23	37	24	30	21	18	22	46
24	32	33	2	36	32	28	57	26	47	39	32	40	57	25	3	23	9	39	26	22	59	23	38	24	31	21	19	22	47
24	33	33	3	36	33	28	58	26	48	39	33	40	58	25	4	23	10	39	27	22	60	23	39	24	32	21	20	22	48
24	34	33	4	36	34	28	59	26	49	39	34	40	59	25	5	23	11	39	28	23	0	23	40	24	33	21	21	22	49
24	35	33	5	36	35	28	60	26	50	39	35	40	60	25	6	23	12	39	29	23	1	23	41	24	34	21	22	22	50
24	36	33	6	36	36	29	0	26	51	39	36	41	0	25	7	23	13	39	30	23	2	23	42	24	35	21	23	22	51
24	37	33	7	36	37	29	1	26	52	39	37	41	1	25	8	23	14	39	31	23	3	23	43	24	36	21	24	22	52
24	38	33	8	36	38	29	2	26	53	39	38	41	2	25	9	23	15	39	32	23	4	23	44	24	37	21	25	22	53
24	39	33	9	36	39	29	3	26	54	39	39	41	3	25	10	23	16	39	33	23	5	23	45	24	38	21	26	22	54
24	40	33	10	36	40	29	4	26	55	39	40	41	4	25	11	23	17	39	34	23	6	23	46	24	39	21	27	22	55
24	41	33	11	36	41	29	5	26	56	39	41	41	5	25	12	23	18	39	35	23	7	23	47	24	40	21	28	22	56
24	42	33	12	36	42	29	6	26	57	39	42	42	0	25	13	23	19	39	36	23	8	23	48	24	41	21	29	22	57
24	43	33	13	36	43	29	7	26	58	39	43	42	1	25	14	23	20	39	37	23	9	23	49	24	42	21	30	22	58
24	44	33	14	36	44	29	8	26	59	39	44	42	2	25	15	23	21	39	38	23	10	23	50	24	43	21	31	22	59
24	45	33	15	36	45	29	9	26	60	39	45	42	3	25	16	23	22	39	39	23	11	23	51	24	44	21	32	22	60
24	46	33	16	36	46	29	10	27	0	39	46	42	4	25	17	23	23	39	40	23	12	23	52	24	45	21	33	23	0
24	47	33	17	36	47	29	11	27	1	39	47	42	5	25	18	23	24	39	41	23	13	23	53	24	46	21	34	23	1
24	48	33	18	36	48	29	12	27	2	39	48	42	6	25	19	23	25	39	42	23	14	23	54	24	47	21	35	23	2
24	49	33	19	36	49	29	13	27	3	39	49	42	8	25	20	23	26	39	43	23	15	23	55	24	48	21	36	23	3
24	50	34	0	36	50	29	14	27	4	39	50	42	9	25	21	23	27	39	44	23	16	23	56	24	49	21	37	23	4
24	51	34	1	36	51	29	15	27	5	39	51	42	10	25	22	23	28	39	45	23	17	23	57	24	50	21	38	23	5
24	52	34	2	36	52	29	16	27	6	39	52	42	11	25	23	23	29	39	46	23	18	23	58	24	51	21	39	23	6
24	53	34	3	36	53	29	17	27	7	39	53	42	12	25	24	23	30	39	47	23	19	23	59	24	52	21	40	23	7
24	54	34	4	36	54	29	18	27	8	39	54	42	13	25	25	23	31	39	48	23	20	23	60	24	53	21	41	23	8
24	55	34	5	36	55	29	19	27	9	39	55	42	14	25	26	23	32	39	49	23	21	24	0	24	54	21	42	23	9
24	56	34	6	36	56	29	20	27	10	39	56	42	15	25	27	23	33	39	50	23	22	24	1	24	55	21	43	23	10
24	57	34	7	36	57	29	21	27	11	39	57	42	16	25	28	23	34	39	51	23	23	24	2	24	56	21	44	23	11
24	58	34	8	36	58	29	22	27	12	39	58	42	17	25	29	23	35	39	52	23	24	24	3	24	57	21	45	23	12
24	59	34	9	36	59	29	23	27	13	39	59	42	18	25	30	23	36	39	53	23	25	24	4	24	58	21	46	23	13
24	60	34	10	36	60	29	24	27	14	39	60	42	19	25	31	23	37	39	54	23	26	24	5	24	59	21	47	23	14
25	0	34	11	37	0	29	25	27	15	40	0	42	20	25	32	23	38	39	55	23	27	24	6	24	60	21	48	23	15
25	1	34	12	37	1	29	26	27	16	40	1	42	21	25	33	23	39	39	56	23	28	24	7	25	0	21	49	23	16
25	2	34	13	37	2	29	27	27	17	40	2	42	22	25	34	23	40	39	57	23	29	24	8	25	1	21	50	23	17
25	3	34	14	38	0	29	28	27	18	40	3	42	23	25	35	23	41	39	58	23	30	24	9	25	2	21	51	23	18
25	4	34	15	38	1	29	29	27	19	40	4	42	24	25	36	23	42	39	59	23	31	24	10	25	3	21	52	23	19
25	5	34	16	38	2	29	30	27	20	40	5	42	25	25	37	23	43	39	60	23	32	24	11	25	4	21	53	23	20
25	6	34	17	38	3	29	31	27	21	40	6	42	27	25	38	23	44	40	0	23	33	24	12	25	5	21	54	23	21
25	7	34	18	38	4	29	32	27	22	40	7	42	28	25	39	23	45	40	1	23	34	24	13	25	6	21	55	23	22
25	8	34	19	38	5	29	33	27	23	40	8	42	29	25	40	23	46	40	2	23	35	24	14	25	7	21	56	23	23
25	9	34	20	38	6	29	34	27	24	40	9	42	30	25	41	23	47	40	3	23	36	24	15	25	8	21	57	23	24
25	10	34	21	39	0	29	35	27	25	40	10	42	31	25	42	23	48	40	4	23	37	24	16	25	9	21	58	23	25
25	11	34	22	39	1	29	36	27	26	40	11	42	32	25	43	23	49	40	5	23	38	24	17	25	10	21	59	23	26
25	12	34	23	39	2	29	37	27	27	40	12	42	33	25	44	23	50	40	6	23	39	24	18	25	11	21	60	23	27
25	13	34	24	39	3	29	38	27	29	40	13	42	34	25	45	23	51	40	7	23	40	24	19	25	12	22	0	23	28
25	14	34	25	39	4	29	39	27	30	40	14	42	35	25	46	23	52	40	8	23	41	24	20	25	13	22	1	23	29
25	15	34	26	39	5	29	40	27	31	40	15	42	36	25	47	23	53	40	9	23	42	24	21	25	14	22	2	23	30
25	16	34	27	40	0	29	41	27	32	40	16	42	38	25	48	23	54	40	10	23	43	24	22	25	15	22	3	23	31
25	17	34	28	40	1	29	42	27	33	40	17	42	39	25	49	23	55	40	11	23	44	24	23	25	16	22	4	23	32
25	18	34	29	40	2	29	43	27	34	40	18	42	40	25	50	23	56	40	12	23	45	24	24	25	17	22	5	23	33
25	19	34	30	40	3	29	44	27	35	40	19	42	41	25	51	23	57	40	13	23	46	24	25	25	18	22	6	23	34
25	20	34	31	40	4	29	45	27	36	40	20	42	42	25	52	23	58	40	14	23	47	24	26	25	19	22	7	23	35
25	21	34	32	40	5	29	46	27	37	40	21	42	43	25	53	23	59	40	15	23	48	24	27	25	20	22	8	23	36
25	22	34	33	40	6	29	47	27	38	40	22	42	45	25	54	23	60	40	16	23	49	24	28	25	21	22	9	23	37
25	23	34	34	40	7	29	48	27	39	40	23	42	46	25	55	24	0	40	17	23	50	24	29	25	22	22	10	23	38
25	24	34	35	40	8	29	49	27	40	40	24	42	48	25	56	24	1	40	18	23	51	24	30	25	23	22	11	23	39
25	25	34	36	40	9	29	50	27	41	40	25	42	49	25	57	24	2	40	19	23	52	24	31	25	24	22	12	23	40
25	26	34	37	40	11	29	51	27	42	40	26	42	50	25	58	24	3	40	20	23	53	24	32	25	25	22	13	23	41
25	27	34	38	40	12	29	52	27	43	40	27	42	51	25	59	24	4	40	21	23	54	24	33	25	26	22	14	23	42
25	28	34	39	40	13	29	53	27	44	40	28	42	52	25	60	24	5	40	22	23	55	24	34	25	27	22	15	23	43
25	29	34	40	40	14	29	54	27	45	40	29	43	0	26	0	24	6	40	23	23	56	24	35	25	28	22	16	23	44
25	30	34	41	40	16	29	55	27	46	40	30	43	1	26	1	24	7	41	0	23	57	24	36	25	29	22	17	23	45
25	31	34	42	40	17	29	56	27	47	40	31	43	2	26	2	24	8	41	1	23	58	24	37	25	30	22	18	23	46
25	32	34	43	40	19	29	57	27	48	40	32	43	3	26	3	24	9	41	2	23	59	24	38	25	31	22	19	23	47
25	33	34	44	40	20	29	58	27	49	40	33	43	4	26	4	24	10	41	3	23	60	24	39	25	32	22	20	23	48
25	34	34	45	40	21	29	59	27	50	40	34	43	5	26	5	24	11	41	4	24	0	24	40	25	33	22	21	23	49
25	35	34	46	40	23	30	0	27	51	40	35	43	6	26	6	24	12	41	5	24	1	24	41	25	34	22	22	23	50
25	36	34	47	40	24	30	1	27	52	40	36	43	7	26	7	24	13	41	6	24	2	24	42	25	35	22	23	23	51
25	37	34	48	40	25	30	2	27	53	40	37	43	8	26	8	24	14	41	7	24	3	24	43	25	36	22	24	23	52
25	38	34	49	40	26	31	0	27	54	40	38	43	9	26	9	24	15	41	8	24	4	24	44	25	37	22	25	23	53
25	39	34	50	40	27	31	1	27	55	40	39	43	10	26	10	24	16	41	9	24	5	24	45	25	38	22	26	23	54
25	40	34	51	40	28	31	2	27	56	40	40	43	11	26	11	24	17	41	10	24	6	24	46	25	39	22	27	23	55
25	41	34	52	40	29	31	3	27	57	40	41	43	12	26	12	24	18	41	11	24	7	24	47	25	40	22	28	23	56
25	42	34	53	40	30	31	4	27	58	40	42	43	13	26	13	24	19	41	12	24	8	24	48	25	41	22	29	23	57
25	43	34	54	40	31	31	5	27	59	40	43	43	14	26	14	24	20	41	13	24	9	24	49	25	42	22	30	23	58
25	44	34	55	40	32	31	6	27	60	40	44	43	15	26	15	24	21	41	14	24	10	24	50	25	43	22	31	23	59
25	45	34	56	40	33	31	7	28	0	40	45	43	16	26	16	24	22	41	15	24	11	24	51	25	44	22	32	23	60
25	46	34	57	40	34	31	8	28	1	40	46	43	17	26	17	24	23	41	16	24	12	24	52	25	45	22	33	24	3
25	47	34	58	40	35	31	9	28	2	40	47	44	0	26	18	24	24	41	17	24	13	24	53	25	46	22	34	24	4
25	48	34	59	40	36	31	10	28	3	40	48	44	1	26	19	24	25	41	18	24	14	24	54	25	47	22	35	24	5
25	49	34	60	40	37	31	11	28	4	40	49	44	3	26	20	24	26	41	19	24	15	24	55	25	48	22	36	24	6
25	50	35	0	40	38	31	12	28	5	40	50	44	4	26	22	24	27	41	20	25	0	24	56	25	49	22	37	24	7
25	51	35	1	40	39	31	13	28	6	40	51	44	5	26	23	24	28	41	21	25	1	24	57	25	50	22	38	24	8
25	52	35	2	40	40	31	14	28	7	40	52	44	6	26	24	24	29	41	22	25	2	24	58	25	51	22	39	24	9
25	53	35	3	40	41	31	15	28	8	40	53	44	7	26	25	24	30	41	23	25	3	24	59	25	52	22	40	24	10
25	54	35	4	40	42	31	16	28	9	40	54	44	8	26	26	24	31	42	0	25	4	24	60	25	53	22	41	24	11
25	55	35	5	40	43	31	17	28	10	40	55	44	9	26	27	24	32	42	1	25	5	25	0	25	54	22	42	25	0
25	56	35	6	40	44	32	0	28	11	40	56	44	10	26	28	24	33	42	2	25	6	25	1	25	55	22	43	25	1
25	57	35	7	40	45	32	1	28	12	40	57	44	11	26	29	24	34	42	3	25	7	25	2	25	56	22	44	25	2
25	58	35	8	40	46	32	2	28	13	40	58	44	12	26	30	24	35	42	4	25	8	25	3	25	57	22	45	25	3
25	59	35	9	40	47	32	3	28	14	40	59	44	13	26	31	24	37	42	5	25	9	25	4	25	58	22	46	25	4
25	60	35	10	40	48	32	4	28	15	40	60	44	14	26	32	24	38	42	6	25	10	25	5	25	59	22	47	25	5
26	0	35	11	40	49	32	5	28	16	41	0	44	15	26	33	24	39	42	7	25	11	25	6	25	60	22	48	25	6
26	1	35	12	40	50	33	0	28	17	41	1	45	0	26	34	24	41	42	8	25	12	25	7	26	0	22	49	25	7
26	2	35	13	40	51	33	1	28	18	41	2	45	1	26	35	24	42	42	9	25	13	25	8	26	1	22	50	25	8
26	3	35	14	40	52	33	2	28	19	41	3	45	2	26	36	24	43	42	10	25	14	25	9	26	2	22	51	25	9
26	4	35	15	40	53	33	3	28	20	41	4	45	3	26	37	24	44	42	11	25	15	25	10	26	3	22	52	25	10
26	5	35	16	40	54	33	4	28	21	41	5	45	4	26	38	24	45	42	12	25	16	25	11	26	4	22	53	25	11
26	6	35	17	40	55	33	5	28	22	41	6	45	5	26	39	24	46	42	13	25	17	25	12	26	5	22	54	25	12
26	7	35	18	40	56	33	6	28	23	41	7	45	6	26	40	24	47	42	14	25	18	25	13	26	6	22	55	25	13
26	8	35	19	40	57	33	7	28	24	41	8	45	7	26	41	24	48	42	15	25	19	25	14	26	7	22	56	25	14
26	9	35	20	40	58	33	8	28	25	41	9	45	8	26	42	24	49	42	16	25	20	25	15	26	8	22	57	25	15
26	10	35	21	40	59	33	9	28	26	41	10	45	9	26	43	24	50	42	17	25	21	25	16	26	9	22	58	25	17
26	11	35	22	40	60	33	10	28	27	41	11	45	10	26	44	24	51	42	18	25	22	25	17	26	10	22	59	25	18
26	12	35	23	41	0	33	11	28	28	41	12	45	11	26	45	24	52	42	19	25	23	25	18	26	11	22	60	25	19
27	0	35	24	41	1	33	12	28	29	41	13	45	12	26	46	24	53	42	20	25	24	25	19	26	12	23	0	25	20
27	1	35	25	41	2	33	13	28	30	41	14	45	13	26	47	24	54	42	21	25	25	25	20	26	13	23	1	25	21
27	2	35	26	41	3	33	14	28	31	41	15	45	14	26	48	24	55	42	22	25	26	25	21	26	14	23	2	25	22
27	3	35	27	42	0	33	15	28	32	41	16	45	15	26	49	24	56	42	23	25	27	25	22	26	15	23	3	25	23
27	4	35	28	42	1	33	16	28	33	41	17	45	16	26	50	24	57	43	0	25	28	25	23	26	16	23	4	25	24
27	5	35	29	42	2	33	17	28	34	41	18	45	17	26	51	24	58	43	1	25	29	25	24	26	17	23	5	25	25
27	6	35	30	42	3	33	18	28	35	41	19	45	18	26	52	24	59	43	2	25	30	25	25	26	18	23	6	25	26
27	7	35	31	42	4	33	19	28	36	41	20	45	19	26	53	24	60	43	3	25	31	25	26	26	19	23	7	25	27
27	8	35	32	42	5	33	20	28	37	41	21	45	20	26	54	25	0	43	4	25	32	25	27	26	20	23	8	25	28
27	9	35	33	42	6	33	21	28	38	41	22	45	21	26	55	25	1	43	5	25	33	25	28	26	21	23	9	25	29
27	10	35	34	42	7	33	22	28	39	41	23	45	22	26	56	25	2	43	6	25	34	25	29	26	22	23	10	25	30
27	11	35	35	42	8	33	23	28	40	41	24	45	23	26	57	25	3	43	7	25	35	25	30	26	23	23	11	25	31
27	12	35	36	42	9	33	24	28	41	41	25	45	24	26	58	25	4	44	0	25	36	25	31	26	24	23	12	25	32
27	13	35	37	42	10	33	25	28	42	41	26	45	25	26	59	25	5	44	1	25	37	25	32	26	25	23	13	25	33
27	14	35	38	42	11	33	26	28	43	41	27	45	26	26	60	25	6	44	2	25	38	25	33	26	26	23	14	25	34
27	15	35	39	42	12	33	27	28	44	41	28	45	27	27	0	25	7	44	3	25	39	25	34	26	27	23	15	25	35
27	16	35	40	42	13	33	28	28	45	41	29	45	28	27	1	25	8	44	4	25	40	25	35	26	28	23	16	25	36
27	17	35	41	42	14	33	29	28	46	41	30	45	29	27	2	25	9	44	5	25	41	25	36	26	29	23	17	25	37
27	18	35	42	42	15	33	30	28	47	41	31	45	30	27	3	25	10	44	6	25	42	25	37	26	30	23	18	25	38
27	19	35	43	42	16	33	31	28	48	41	32	45	31	27	4	25	11	44	7	25	43	25	38	26	31	23	19	25	40
27	20	35	44	43	0	33	32	28	49	41	33	45	32	27	5	25	12	44	8	25	44	25	39	26	32	23	20	25	41
27	21	35	45	43	1	33	33	28	50	41	34	45	33	27	6	25	13	44	9	25	45	25	40	26	33	23	21	25	42
27	22	35	46	43	2	33	34	28	51	41	35	45	34	27	7	25	14	44	10	25	46	25	41	26	34	23	22	25	43
27	23	35	47	43	3	33	35	28	52	41	36	45	35	27	8	25	15	44	11	25	47	25	42	26	35	23	23	25	44
27	24	35	48	44	0	33	36	28	53	41	37	45	36	27	9	25	16	44	12	25	48	25	43	26	36	23	24	25	46
27	25	35	49	44	1	33	37	28	54	41	38	45	37	27	10	25	17	44	13	25	49	25	44	26	37	23	25	25	47
27	26	35	50	44	2	33	38	28	55	41	39	45	38	27	11	25	18	44	14	25	50	25	45	26	38	23	26	26	0
27	27	35	51	44	3	33	39	29	0	41	40	45	39	27	12	25	19	44	15	25	51	25	46	26	39	23	27	26	1
27	28	35	52	44	4	33	40	29	1	41	41	45	40	27	13	25	20	44	16	25	52	25	47	26	40	23	28	26	2
27	29	35	53	44	5	33	41	29	2	41	42	45	41	27	14	25	21	44	17	25	53	25	48	26	41	23	29	26	3
27	30	35	54	44	6	33	42	29	3	41	43	45	42	27	15	25	22	44	18	25	54	25	49	26	42	23	30	26	4
27	31	35	55	44	8	33	43	29	4	41	44	45	43	27	16	25	23	44	19	25	55	25	50	26	43	23	31	26	5
27	32	36	0	44	9	33	44	29	5	41	45	45	44	27	17	25	24	44	20	25	56	25	51	26	44	23	32	26	6
27	33	36	1	45	0	33	45	29	6	41	46	45	45	27	18	25	25	44	21	25	57	25	52	26	45	23	33	26	7
27	34	36	2	45	1	33	46	29	7	41	47	45	46	27	19	25	26	44	22	25	58	25	53	26	46	23	34	26	8
27	35	36	3	45	2	33	47	29	8	41	48	45	47	27	20	25	27	44	23	25	59	25	54	26	47	23	35	26	9
27	36	36	4	45	3	33	48	29	9	41	49	45	48	27	21	25	28	44	24	25	60	25	55	26	48	23	36	26	10
27	37	36	5	45	4	33	49	29	10	41	50	45	49	27	22	25	29	44	25	26	0	25	56	26	49	23	37	26	11
27	38	36	6	45	5	33	50	29	11	41	51	45	50	27	23	25	30	44	26	26	1	25	57	26	50	23	38	26	12
27	39	36	7	45	6	33	51	29	12	41	52	45	51	27	24	25	31	44	27	26	2	25	58	26	51	23	39	26	13
27	40	36	8	45	7	33	52	29	13	41	53	45	52	27	25	25	32	44	28	26	3	25	59	26	52	23	40	26	14
27	41	36	9	45	8	33	53	29	14	41	54	45	53	27	26	25	33	44	29	26	4	25	60	26	53	23	41	26	15
27	42	36	10	45	9	33	54	29	15	41	55	45	54	27	27	25	34	44	30	26	5	26	0	26	54	23	42	26	16
27	43	36	11	45	10	33	55	29	16	41	56	45	55	27	28	25	35	44	31	26	6	26	1	26	55	23	43	26	17
27	44	36	12	45	11	33	56	29	17	41	57	45	56	27	29	25	36	44	32	26	7	26	2	26	56	23	44	26	18
27	45	36	13	45	12	33	57	29	18	41	58	45	57	27	30	25	37	44	33	26	8	26	3	26	57	23	45	26	19
27	46	36	14	45	13	33	58	29	19	41	59	45	58	27	31	25	38	44	34	26	9	26	4	26	58	23	46	26	20
27	47	36	15	45	14	33	59	29	20	41	60	45	59	27	32	25	39	44	35	26	10	26	5	26	59	23	47	26	21
27	48	36	16	45	15	33	60	29	21	42	0	45	60	27	33	25	40	44	36	26	11	26	6	26	60	23	48	26	22
27	49	36	17	45	16	34	0	29	22	42	1	46	0	27	34	25	41	44	37	26	12	26	7	27	0	23	49	26	23
27	50	36	18	45	17	34	1	29	23	42	2	46	1	27	35	25	42	44	38	26	13	26	8	27	1	23	50	26	24
27	51	36	19	45	18	34	2	29	24	42	3	47	0	27	36	25	43	44	39	26	14	26	9	27	2	23	51	26	25
27	52	36	20	45	19	34	3	29	25	42	4	47	1	27	37	25	44	44	40	26	15	26	10	27	3	23	52	26	26
27	53	36	21	45	20	34	4	29	26	42	5	47	2	27	38	25	45	44	41	26	16	26	11	27	4	23	53	26	27
27	54	36	22	45	21	34	5	29	27	42	6	47	3	27	39	25	46	44	42	26	17	26	12	27	5	23	54	26	28
27	55	36	23	45	22	34	6	29	28	42	7	47	4	27	40	25	47	44	43	26	18	26	13	27	6	23	55	26	29
27	56	36	24	45	23	35	0	29	29	42	8	47	5	27	41	25	48	44	44	26	19	26	14	27	7	23	56	26	30
27	57	36	25	45	24	35	1	29	30	42	9	47	6	27	42	25	49	44	45	26	20	26	15	27	8	23	57	26	31
27	58	36	26	45	25	35	2	29	31	42	10	47	7	27	43	25	50	44	46	26	21	26	16	27	9	23	58	26	32
27	59	36	27	45	26	35	3	29	32	42	11	47	8	27	44	25	51	44	47	26	22	26	17	27	10	23	59	27	0
27	60	36	28	45	27	35	4	29	33	42	12	47	9	27	45	25	52	44	48	26	23	26	18	27	11	23	60	27	1
28	0	36	29	45	28	35	5	29	34	42	13	47	10	27	46	25	53	44	49	26	24	26	19	27	12	24	0	27	2
28	1	36	30	45	29	35	6	29	35	42	14	47	11	27	47	25	54	44	50	26	25	26	20	27	13	24	1	27	3
28	2	36	31	45	30	35	7	29	36	42	15	47	12	27	48	25	55	44	51	26	26	26	21	27	14	24	2	27	4
28	3	36	32	45	31	35	8	29	37	42	16	47	13	27	49	25	56	44	52	26	27	26	22	27	15	24	3	27	6
28	4	36	33	45	32	35	9	29	38	42	17	47	14	27	50	25	57	44	53	26	28	26	23	27	16	24	4	27	7
28	5	36	34	45	33	35	10	29	39	42	18	47	15	27	51	25	58	44	54	26	29	26	24	27	17	24	5	27	8
28	6	36	35	45	34	35	11	29	40	42	19	48	0	27	52	25	59	44	55	26	30	26	25	27	18	24	6	27	9
28	7	36	36	45	35	35	12	29	41	42	20	48	1	27	53	25	60	44	56	26	31	26	26	27	19	24	7	27	10
28	8	36	37	45	36	35	13	29	42	42	21	48	2	27	54	26	0	44	57	26	32	26	27	27	20	24	8	27	11
28	9	36	38	45	37	35	14	29	43	42	22	48	3	27	55	26	1	44	58	26	33	26	28	27	21	24	9	27	12
28	10	36	39	45	38	35	15	29	44	42	23	48	4	27	56	26	2	44	59	26	34	26	29	27	22	24	10	27	13
28	11	36	40	45	39	35	16	29	45	42	24	48	5	27	57	26	3	45	0	26	35	26	30	27	23	24	11	27	14
28	12	36	41	45	40	36	0	29	46	42	25	48	6	27	58	26	4	45	1	26	36	26	31	27	24	24	12	27	15
28	13	36	42	45	41	36	1	29	47	42	26	48	7	27	59	26	5	45	2	26	37	27	0	27	25	24	13	27	16
28	14	36	43	45	42	36	2	29	48	42	27	48	8	27	60	26	6	45	3	26	38	27	1	27	26	24	14	27	17
28	15	36	44	45	43	36	3	29	49	42	28	48	9	28	2	26	7	45	4	26	39	27	2	27	27	24	15	28	0
28	16	36	45	45	44	36	4	29	50	42	29	48	10	28	3	26	8	45	5	26	40	27	3	27	28	24	16	28	1
28	17	36	46	45	45	36	5	29	51	42	30	48	11	28	4	26	9	45	6	26	41	27	4	27	29	24	17	28	2
28	18	36	47	45	46	36	7	29	52	42	31	48	12	28	5	26	10	46	0	26	42	27	5	27	30	24	18	28	3
28	19	36	48	45	47	36	8	29	53	42	32	48	13	28	6	26	11	46	1	26	43	27	6	27	31	24	19	28	4
28	20	36	49	45	48	36	9	29	54	42	33	48	14	28	7	26	12	46	2	26	44	27	7	27	32	24	20	28	5
28	21	36	50	45	49	36	10	29	55	42	34	48	15	28	9	26	13	46	3	26	45	27	8	27	33	24	21	28	6
28	22	36	51	45	50	36	11	29	56	42	35	48	16	28	10	26	14	46	4	26	46	27	9	27	34	24	22	28	7
28	23	36	52	45	51	36	12	29	57	42	36	48	17	28	11	26	15	46	5	26	47	27	10	27	35	24	23	28	8
28	24	36	53	45	52	36	13	29	58	42	37	48	18	28	12	26	16	46	6	26	48	27	11	27	36	24	24	28	9
28	25	36	54	45	53	36	14	29	59	42	38	48	19	28	13	26	17	46	7	26	49	27	12	27	37	24	25	28	10
28	26	36	55	45	54	36	15	29	60	42	39	48	20	28	14	26	18	46	8	26	50	27	13	27	38	24	26	28	11
28	27	36	56	45	55	36	16	30	0	42	40	48	21	28	15	26	19	46	9	26	51	27	14	27	39	24	27	28	12
28	28	36	57	45	56	36	17	30	1	42	41	48	22	28	16	26	20	46	10	26	52	27	15	27	40	24	28	28	13
28	29	36	58	45	57	36	18	30	2	42	42	48	23	28	17	26	21	46	11	26	53	27	16	27	41	24	29	28	14
28	30	36	59	45	58	36	19	30	3	42	43	49	0	28	18	26	22	47	0	26	54	27	17	27	42	24	30	28	15
28	31	36	60	45	59	37	0	30	4	42	44	49	1	28	19	26	23	47	1	26	55	27	18	27	43	24	31	28	16
28	32	37	0	45	60	37	1	30	5	42	45	49	2	28	20	26	24	47	2	26	56	27	19	27	44	24	32	28	17
28	33	37	1	46	0	37	2	30	6	42	46	49	3	28	21	26	25	47	3	26	57	27	20	27	45	24	33	28	18
28	34	37	2	46	1	37	3	30	7	42	47	49	4	28	22	26	26	47	4	26	58	27	21	27	46	24	34	28	19
28	35	37	3	46	2	37	4	30	8	42	48	49	5	28	23	26	27	47	5	26	59	27	22	27	47	24	35	28	20
28	36	37	4	46	3	37	5	30	9	42	49	49	6	28	24	26	28	47	6	26	60	27	23	27	48	24	36	28	21
28	37	37	5	46	4	37	6	30	10	42	51	49	7	28	25	26	29	47	7	27	0	27	24	27	49	24	37	28	22
28	38	37	6	46	5	38	0	30	11	42	52	49	8	28	26	26	30	47	8	27	1	27	25	27	50	24	38	28	23
28	39	37	7	46	6	38	1	30	12	42	53	49	9	29	0	26	31	47	9	27	2	27	26	27	51	24	39	28	24
28	40	37	8	46	7	38	2	30	13	42	54	49	10	29	1	26	32	47	10	27	3	27	27	27	52	24	40	28	25
28	41	37	9	46	8	38	3	30	14	42	55	49	11	29	2	26	33	47	11	27	4	27	28	27	53	24	41	28	26
28	42	37	10	46	9	38	5	30	15	42	56	49	12	29	3	26	34	47	12	27	5	27	29	27	54	24	42	28	27
28	43	37	11	46	10	38	6	30	16	42	57	49	13	29	4	26	35	47	13	27	6	27	30	27	55	24	43	28	28
28	44	37	12	46	11	38	7	30	17	42	58	49	14	29	5	26	36	47	14	27	7	27	31	27	56	24	44	28	29
28	45	37	13	46	12	38	8	30	18	42	59	49	15	29	6	26	37	47	15	27	8	27	32	27	57	24	45	28	30
28	46	37	14	46	13	38	9	30	19	42	60	49	16	29	7	26	38	47	16	27	9	27	33	27	58	24	46	28	31
28	47	37	15	46	14	38	10	30	20	43	0	49	17	29	8	26	39	47	17	27	10	27	34	27	59	24	47	28	32
28	48	37	16	46	15	38	11	30	21	43	1	49	18	30	0	26	40	47	18	27	11	27	35	27	60	24	48	28	33
28	49	37	17	46	16	38	12	30	22	43	2	49	19	30	1	26	41	47	19	27	12	27	36	28	0	24	49	28	34
28	50	37	18	46	18	38	13	30	23	43	3	49	20	30	2	26	42	47	20	27	13	27	37	28	1	24	50	28	35
28	51	37	19	46	19	38	14	30	24	43	4	49	21	30	3	26	43	47	21	27	14	27	38	28	2	24	51	28	36
28	52	37	20	46	20	38	15	30	25	43	5	49	22	30	4	26	44	47	22	27	15	27	39	28	3	24	52	28	37
28	53	37	21	46	21	38	16	30	26	43	6	49	23	30	5	26	45	47	23	27	17	27	40	28	4	24	53	28	38
28	54	37	22	46	22	38	17	30	27	43	7	49	24	30	6	26	46	47	24	27	18	27	41	28	5	24	54	28	39
28	55	37	23	46	23	38	18	30	28	43	8	49	25	30	7	26	47	47	25	27	20	27	42	28	6	24	55	28	40
28	56	37	24	46	24	38	19	30	29	43	9	49	26	30	8	26	48	48	0	27	21	27	43	28	7	24	56	28	41
28	57	37	25	47	0	38	20	30	30	43	10	49	27	30	9	26	49	48	1	27	22	27	44	28	8	24	57	28	42
28	58	37	26	47	1	38	21	30	31	43	11	49	28	30	10	26	50	48	2	27	23	27	45	28	9	24	58	28	43
28	59	37	27	47	2	38	22	30	32	43	12	49	29	30	11	26	51	48	3	27	24	27	46	28	10	24	59	28	44
28	60	37	28	47	3	38	23	30	33	43	13	49	30	30	12	26	52	48	4	27	25	28	0	28	11	24	60	28	45
29	0	37	29	47	4	38	24	30	34	43	14	49	31	30	13	26	53	48	5	27	26	28	1	28	12	25	0	28	46
29	1	37	30	47	5	38	25	30	35	43	15	49	32	30	14	26	54	48	6	27	27	28	2	28	13	25	1	28	47
29	2	37	31	48	0	38	26	30	36	43	16	49	33	30	15	26	55	48	7	27	28	28	3	28	14	25	2	28	48
29	3	37	32	48	1	38	27	30	37	43	17	49	34	30	16	26	56	48	8	27	29	28	4	28	15	25	3	28	49
29	4	37	33	48	2	38	28	30	38	43	18	49	35	30	17	26	57	48	9	27	30	28	5	28	16	25	4	28	50
29	5	37	34	48	3	38	29	30	39	43	19	49	36	30	18	26	58	48	10	27	31	28	6	28	17	25	5	28	51
29	6	37	35	48	4	38	30	30	40	43	20	49	37	30	19	26	59	48	11	27	32	28	7	28	18	25	6	28	52
29	7	37	36	48	5	38	31	30	41	43	21	49	38	30	20	26	60	48	12	27	33	28	8	28	19	26	0	28	53
29	8	37	37	48	6	38	32	30	42	43	22	49	39	30	21	27	0	48	13	27	34	28	9	28	20	26	1	28	54
29	9	37	38	49	0	38	33	30	43	43	23	49	40	30	22	27	1	49	0	27	35	28	10	28	21	26	2	28	55
29	10	37	39	49	1	38	34	30	44	43	24	49	41	30	23	27	2	49	1	27	36	28	11	28	22	26	3	28	56
30	0	37	40	49	2	38	35	30	45	43	25	49	42	30	24	27	3	49	2	27	37	28	12	28	23	26	4	28	57
30	1	37	41	50	0	38	36	30	46	43	26	49	43	30	25	27	4	49	3	27	38	28	13	28	24	26	5	28	58
30	2	37	42	50	1	38	37	30	47	43	27	49	44	30	26	27	5	49	4	27	39	28	14	28	25	26	6	28	59
30	3	37	43	50	2	38	38	30	48	43	28	49	45	30	27	27	6	49	5	27	40	28	15	28	26	26	7	28	60
30	4	37	44	50	3	38	39	30	49	43	29	49	46	30	28	27	7	49	6	27	41	28	16	28	27	26	8	29	0
30	5	37	45	50	4	38	40	30	50	43	30	49	47	30	29	27	8	49	7	27	42	28	17	28	28	26	9	29	1
30	6	37	46	50	5	38	41	30	51	43	31	49	48	30	30	27	9	49	8	27	43	28	18	28	29	26	10	29	2
30	7	37	47	51	0	38	42	30	52	43	32	49	49	30	31	27	10	49	9	27	44	28	19	28	30	26	11	29	3
30	8	37	48	51	1	38	43	30	53	43	33	49	50	30	32	27	11	49	10	27	45	28	20	28	31	26	12	29	4
30	9	37	49	51	2	38	44	30	54	43	34	49	51	30	33	27	12	49	11	27	46	28	21	28	32	26	13	29	5
30	10	37	50	51	3	38	45	30	55	43	35	49	52	30	34	27	13	49	12	27	47	28	22	28	33	26	14	29	6
30	11	37	51	51	4	38	46	30	56	43	36	49	53	30	35	27	14	49	13	27	48	28	23	28	34	26	15	29	7
30	12	37	52	51	5	38	47	30	57	43	37	49	54	30	36	27	15	49	14	27	49	28	24	28	35	26	16	29	8
30	13	37	53	51	6	38	48	30	58	43	38	49	55	30	37	27	16	49	15	27	50	28	25	28	36	27	0	29	9
30	14	37	54	51	7	38	49	30	59	43	39	49	56	30	38	27	17	49	16	27	51	28	26	28	37	27	1	29	10
30	15	37	55	51	8	38	50	30	60	43	40	49	57	30	39	27	18	49	17	27	52	28	27	28	38	27	2	29	11
30	16	37	56	51	9	38	51	31	0	43	41	49	58	30	40	27	19	49	18	27	53	28	28	28	39	27	3	29	12
30	17	37	57	51	10	38	52	31	1	43	42	49	59	30	41	27	20	49	19	27	54	28	29	28	40	27	4	29	13
30	18	37	58	51	11	38	53	31	2	43	43	49	60	30	42	27	21	49	20	27	55	28	30	28	41	27	5	29	14
30	19	37	59	51	12	38	54	31	3	43	44	50	0	30	43	27	22	49	21	27	56	28	31	28	42	27	6	29	15
30	20	37	60	51	13	38	55	31	4	43	45	50	1	30	44	27	23	49	22	27	57	28	32	28	43	27	7	29	16
30	21	38	0	51	14	38	56	31	6	43	46	50	2	30	45	27	24	49	23	27	58	28	33	28	44	27	8	29	17
30	22	38	1	51	15	38	57	31	7	43	47	50	3	30	46	27	25	49	24	27	59	28	34	28	45	27	9	29	18
30	23	38	2	51	16	38	58	32	0	43	48	50	4	30	47	27	26	49	25	27	60	28	35	28	46	27	10	29	19
30	24	38	3	51	17	38	59	32	1	43	49	50	5	30	48	27	27	49	26	28	0	28	36	28	47	27	11	29	20
30	25	38	4	51	18	38	60	32	2	43	50	50	6	30	49	27	28	49	27	28	1	28	37	28	48	27	12	29	21
30	26	38	5	51	19	39	0	32	3	43	51	50	7	30	50	27	29	49	28	28	2	28	38	28	49	27	13	29	22
30	27	38	6	51	20	39	1	32	4	43	52	50	8	30	51	27	30	49	29	28	3	28	39	28	50	27	14	29	23
30	28	38	7	51	21	39	3	32	5	43	53	50	9	30	52	27	31	49	30	28	4	28	40	28	51	27	15	29	24
30	29	38	8	51	22	39	4	32	6	43	54	50	10	30	53	27	32	49	31	28	5	28	41	28	52	27	16	29	25
30	30	38	9	51	23	39	5	32	7	43	55	50	11	30	54	27	33	49	32	28	6	28	42	28	53	27	17	29	26
30	31	38	10	51	24	40	0	32	8	43	56	50	12	30	55	27	34	49	33	28	7	28	43	28	54	27	18	29	27
30	32	38	11	51	25	40	1	32	9	44	0	50	13	30	56	27	35	49	34	28	8	28	44	28	55	27	19	29	28
30	33	38	12	51	26	40	2	32	10	44	1	50	14	30	57	27	36	49	35	28	9	28	45	28	56	27	20	29	29
30	34	38	13	51	27	40	3	32	11	44	2	50	15	30	58	27	37	49	36	28	10	28	46	28	57	27	21	29	30
30	35	38	14	51	28	40	4	32	12	44	3	50	16	30	59	27	38	49	37	28	11	28	47	28	58	27	22	29	31
30	36	38	15	51	29	40	5	32	13	44	4	50	17	30	60	27	39	49	38	28	12	28	48	28	59	27	23	29	32
30	37	38	16	51	30	40	6	32	14	44	5	50	18	31	0	27	40	49	39	28	13	28	49	28	60	27	24	29	33
30	38	38	17	51	31	40	7	32	15	45	0	50	19	31	1	27	41	49	40	28	14	28	50	29	0	27	25	29	34
30	39	38	18	51	32	40	8	32	16	45	1	50	20	31	2	27	42	49	41	28	15	28	51	29	1	27	26	29	35
30	40	38	19	51	33	40	9	32	17	45	2	50	21	31	3	27	43	49	42	28	16	28	52	29	2	27	27	29	36
30	41	38	20	51	34	40	10	32	18	45	3	50	22	31	4	27	44	49	43	28	17	28	53	29	3	27	28	29	37
30	42	38	21	51	35	40	11	32	19	45	4	50	23	31	5	27	45	49	44	28	18	28	54	29	4	27	29	29	38
30	43	38	22	51	36	40	12	32	20	45	5	50	24	31	6	27	46	49	45	28	19	28	55	29	5	27	30	29	39
30	44	38	23	52	0	40	13	32	21	45	6	50	25	31	7	27	47	49	46	28	20	28	56	29	6	27	31	29	40
30	45	38	24	52	1	40	14	32	22	45	7	50	26	31	8	27	48	49	47	28	21	28	57	30	0	27	32	29	41
30	46	38	25	52	2	40	15	32	23	45	8	50	27	31	9	27	49	49	48	28	22	28	58	30	1	27	33	29	42
30	47	38	26	52	3	40	16	32	24	45	9	50	28	31	10	27	50	49	49	28	23	28	59	30	2	27	34	29	43
30	48	38	27	52	4	40	17	32	25	45	10	50	29	31	11	27	51	49	50	28	24	28	60	30	3	27	35	29	44
30	49	38	28	52	5	40	19	32	26	45	11	50	30	31	12	27	52	49	51	28	25	29	0	30	4	27	36	29	46
30	50	38	29	52	6	40	20	32	27	45	12	50	31	31	13	27	53	49	52	28	26	29	1	30	5	27	37	29	47
30	51	38	30	52	7	40	21	32	28	45	13	50	32	31	14	27	54	49	53	28	27	29	2	30	6	27	38	29	48
30	52	38	31	52	8	40	22	32	29	45	14	50	33	31	15	27	55	49	54	28	28	29	3	30	7	27	39	29	49
30	53	38	32	52	9	40	23	32	30	45	16	50	34	31	16	27	56	49	55	28	29	29	4	30	8	27	40	29	50
30	54	38	33	52	10	40	24	32	32	45	17	50	35	31	17	27	57	49	56	28	30	29	5	30	9	27	41	29	51
30	55	38	35	52	11	40	25	32	33	45	18	50	36	31	18	27	58	49	57	28	31	29	6	30	10	27	42	29	52
30	56	38	36	52	12	40	26	32	34	45	19	50	37	31	19	27	59	49	58	28	32	29	7	30	11	27	43	29	53
30	57	38	37	52	13	40	27	32	35	46	0	50	38	31	20	27	60	49	59	28	33	29	8	30	12	27	44	29	54
30	58	38	38	52	14	40	28	32	36	46	1	50	39	31	21	28	0	49	60	28	34	29	9	30	13	27	45	29	55
30	59	38	39	52	15	41	0	32	37	46	2	50	40	31	22	28	1	50	0	28	35	30	0	30	14	27	46	29	56
30	60	38	40	52	16	41	1	32	38	46	3	50	41	31	23	28	2	50	1	28	36	30	1	30	15	27	47	29	57
31	0	38	41	52	17	41	2	32	39	46	4	50	42	31	24	28	3	50	2	28	37	30	2	30	16	27	48	29	58
31	1	38	42	52	18	41	3	32	40	46	5	50	43	31	25	28	4	50	3	28	38	30	3	30	17	27	49	29	59
31	2	38	43	52	19	41	4	32	41	46	6	50	44	31	26	28	5	50	4	28	39	30	4	30	18	27	50	29	60
31	3	38	44	52	20	41	5	32	42	46	7	50	45	31	27	28	6	50	5	28	40	30	5	30	19	27	51	30	0
31	4	38	45	52	21	41	6	32	43	46	8	50	46	31	28	28	7	50	6	28	41	30	6	30	20	27	52	30	1
31	5	38	46	52	22	41	7	32	44	46	9	50	47	31	29	28	8	51	1	28	42	30	7	30	21	27	53	30	2
31	6	38	47	52	23	41	8	32	45	46	10	50	48	31	30	28	9	51	2	28	43	30	8	30	22	27	54	30	3
31	7	38	48	52	24	41	9	32	46	46	11	50	49	31	31	28	10	51	3	28	44	30	9	30	23	27	55	30	4
31	8	38	49	52	25	41	10	32	47	46	12	50	50	31	32	28	11	51	4	28	45	30	10	30	24	27	56	30	5
31	9	38	50	53	0	41	11	32	48	46	13	50	51	31	33	28	12	51	5	28	46	30	11	30	25	27	57	30	6
31	10	38	51	53	1	41	12	32	49	46	14	50	52	31	34	28	13	51	6	28	47	30	12	30	26	27	58	30	7
31	11	38	52	53	2	41	14	32	50	46	15	50	53	31	35	29	0	51	7	28	48	30	13	30	27	27	59	30	8
31	12	38	53	53	3	41	15	32	51	46	16	50	54	31	36	29	1	52	0	28	49	30	14	30	28	27	60	30	9
31	13	38	54	53	4	41	16	33	0	46	17	50	55	31	37	29	2	52	1	28	50	30	15	30	29	28	0	30	10
31	14	38	55	53	5	41	17	33	1	46	18	50	56	31	38	29	3	52	2	28	51	30	16	30	30	28	1	30	11
31	15	38	56	53	6	41	18	33	2	46	19	50	57	31	39	29	4	52	3	28	52	30	17	30	31	28	2	30	12
31	16	38	57	53	7	41	19	33	3	46	20	50	58	31	40	29	5	52	4	28	53	30	18	30	32	28	3	30	13
31	17	38	58	53	8	41	20	33	4	46	21	50	59	31	41	29	6	52	5	28	54	30	19	30	33	28	4	30	14
31	18	38	59	53	9	41	21	33	5	46	22	50	60	31	42	29	7	52	6	28	55	30	20	30	34	28	5	30	15
31	19	38	60	53	10	41	23	33	6	46	23	51	0	31	43	29	8	52	7	28	56	30	21	30	35	28	6	30	16
31	20	39	0	53	11	41	24	33	7	46	24	51	1	31	44	29	9	52	8	28	57	30	22	30	36	28	7	30	17
31	21	39	1	53	12	42	0	33	8	46	25	52	0	31	45	29	10	52	9	28	58	30	23	30	37	28	8	30	18
31	23	39	2	53	13	42	1	33	9	46	26	52	1	31	46	29	11	52	10	28	59	30	24	30	38	28	9	30	19
31	24	39	3	53	14	42	2	33	10	46	27	52	3	31	47	29	12	52	11	28	60	30	25	30	39	28	10	30	20
31	25	39	4	53	15	43	0	33	11	46	28	52	4	31	48	29	13	52	12	29	0	30	26	30	40	28	11	30	21
31	27	39	5	53	16	43	1	33	12	46	29	52	5	31	49	29	14	52	13	29	1	30	27	30	41	28	12	30	22
31	28	39	6	53	17	43	2	33	13	46	30	52	6	31	50	29	15	52	14	29	2	30	28	30	42	28	13	30	23
31	29	39	7	53	18	43	3	33	14	46	31	53	0	31	51	29	16	52	15	29	3	30	29	30	43	28	14	30	24
32	3	39	8	53	19	43	4	33	15	46	32	53	1	31	52	29	17	52	16	29	4	30	30	30	44	28	15	30	25
32	4	39	9	53	20	43	5	33	16	46	33	53	2	31	53	29	18	52	17	29	5	30	31	30	45	28	16	30	26
32	6	39	10	53	21	43	6	33	17	46	34	53	3	31	54	29	19	52	18	30	0	30	32	30	46	28	17	30	27
32	7	39	11	53	22	43	7	33	18	46	35	53	4	31	55	29	20	52	19	30	1	30	33	30	47	28	18	30	28
32	8	39	12	53	23	43	8	33	19	46	36	53	5	31	56	29	21	52	20	30	2	30	34	30	48	28	19	30	29
32	9	39	13	53	24	43	9	33	20	46	37	54	0	31	57	29	22	52	21	30	3	30	35	30	49	28	20	30	30
32	10	39	14	53	25	43	10	33	21	46	38	54	1	31	58	29	23	52	22	30	4	30	36	30	50	28	21	30	31
32	11	40	0	53	26	43	11	33	22	47	0	54	2	31	59	29	24	52	23	30	5	30	37	30	51	28	22	30	32
32	12	40	1	53	27	43	12	33	23	47	1	54	3	31	60	29	25	52	24	30	6	30	38	30	52	28	23	30	33
32	13	40	2	53	28	43	13	33	24	47	2	54	4	32	0	29	26	52	25	30	7	30	39	30	53	28	24	30	34
32	14	40	3	53	29	43	14	33	25	47	3	54	5	32	1	29	27	52	26	30	8	30	40	30	54	28	25	30	35
32	15	40	4	53	30	43	15	33	26	47	4	55	0	32	2	29	28	52	27	30	9	30	41	30	55	28	26	30	36
32	16	40	5	53	31	43	16	33	27	47	5	55	1	32	3	29	29	52	28	30	10	30	42	30	56	28	27	30	37
32	17	40	6	53	32	43	17	33	28	47	6	56	0	32	4	29	30	52	29	30	11	30	43	30	57	28	28	30	38
32	18	40	7	53	33	43	18	33	29	47	7	56	1	32	5	29	31	52	30	30	12	30	44	30	58	28	29	30	39
32	19	40	8	53	34	43	19	33	30	47	8	56	2	32	6	29	32	52	31	30	13	30	45	30	59	28	30	30	40
32	20	40	9	53	35	43	20	33	31	47	9	56	3	32	7	29	33	52	32	30	14	30	46	30	60	28	31	30	41
32	21	40	10	53	36	43	21	33	32	47	10	56	4	32	8	29	34	53	0	30	15	30	47	31	0	28	32	30	42
32	22	40	11	53	37	43	22	33	33	47	11	56	5	32	9	29	35	53	1	30	16	30	48	31	1	28	33	30	43
32	23	40	12	53	38	43	23	33	34	47	12	56	6	32	10	29	36	53	2	30	17	30	49	31	2	28	34	30	44
32	24	40	13	53	39	43	24	33	35	47	13	56	7	32	11	29	37	53	3	30	18	30	50	31	3	28	35	30	45
32	25	40	14	53	40	43	25	34	0	47	14	56	8	32	12	29	38	53	4	30	19	30	51	31	4	28	36	30	46
32	26	40	15	53	41	43	26	34	1	47	15	56	9	32	13	29	39	53	5	30	20	30	52	31	5	28	37	30	47
32	27	40	16	53	42	43	27	34	2	47	16	56	10	32	14	29	40	53	6	30	21	30	53	31	6	28	38	30	48
32	28	40	17	53	43	43	28	34	3	47	17	56	11	32	15	29	41	53	7	30	22	30	54	31	7	28	39	30	49
32	29	40	18	53	44	43	29	34	4	47	18	56	12	32	16	29	42	53	8	30	23	30	55	31	8	28	40	30	50
32	30	40	19	53	45	43	30	34	5	47	19	56	13	32	17	29	43	53	9	30	24	30	56	31	9	28	41	30	51
32	31	40	20	53	46	43	31	34	6	47	20	56	14	32	18	29	44	53	10	30	25	30	57	31	10	28	42	30	52
32	32	40	21	53	47	43	32	34	7	47	22	56	15	32	19	29	45	53	11	30	26	30	58	31	11	28	43	30	53
32	33	40	22	53	48	43	33	34	8	47	23	56	16	32	20	29	46	53	12	30	27	30	59	31	12	28	44	30	54
32	34	40	23	53	49	43	34	34	9	48	0	56	17	32	21	29	47	53	13	30	28	30	60	31	13	28	45	30	55
32	35	40	24	53	50	43	35	34	10	48	1	56	18	32	22	29	48	53	14	30	29	31	0	31	14	28	46	30	56
32	36	40	25	53	51	43	36	34	11	48	2	56	19	32	23	29	49	53	15	30	31	31	1	31	15	28	47	30	57
32	37	40	26	53	52	43	37	34	12	48	3	57	0	32	24	29	50	53	16	30	32	31	2	31	16	28	48	30	58
32	38	40	27	53	53	43	38	34	13	48	4	57	1	32	25	29	51	53	17	30	33	31	3	31	17	28	49	30	59
32	39	40	28	53	54	43	39	34	14	48	5	57	2	32	26	29	52	53	18	30	34	31	4	31	18	28	50	30	60
32	40	40	29	53	55	43	40	34	15	48	6	57	3	32	27	29	53	53	19	30	35	31	5	31	19	28	51	31	0
32	41	40	30	53	56	43	41	34	16	48	7	57	4	32	28	29	54	53	20	30	36	31	6	31	20	28	52	31	1
32	42	40	31	53	57	43	42	34	17	48	8	57	5	32	29	29	55	53	21	30	37	31	7	31	21	28	53	31	2
32	43	40	32	53	58	43	43	34	18	48	9	57	6	32	30	29	56	53	22	30	38	31	8	31	22	28	54	31	3
32	44	40	33	53	59	43	44	35	0	48	10	57	7	32	31	29	57	53	23	30	39	31	9	31	23	28	55	31	4
32	45	40	34	53	60	43	45	35	1	48	11	57	8	32	32	29	58	53	24	30	40	31	10	31	24	28	56	31	5
32	46	40	35	54	0	43	46	35	2	48	12	57	9	32	33	29	59	53	25	30	41	31	11	31	25	28	57	31	6
32	47	40	36	54	1	43	47	35	3	48	13	57	10	32	34	29	60	53	26	30	42	31	12	31	26	28	58	31	7
32	48	40	37	54	2	43	48	35	4	48	14	57	11	32	35	30	0	53	27	30	43	31	13	31	27	28	59	31	8
32	49	40	38	54	3	43	49	35	5	48	15	57	12	32	36	30	1	53	28	30	44	31	14	31	28	28	60	31	9
32	50	40	39	54	4	43	50	35	6	48	16	57	13	32	37	30	2	53	29	30	45	31	15	31	29	29	0	31	10
32	51	40	40	54	5	43	51	35	7	48	17	57	14	32	38	30	3	53	30	30	46	31	16	31	30	29	1	31	11
32	52	40	41	54	6	43	52	35	8	48	18	57	15	32	39	30	4	53	31	30	47	31	17	31	31	29	2	31	12
32	53	40	42	54	7	43	53	35	9	48	19	57	16	32	40	30	5	53	32	31	0	31	18	31	32	29	3	31	13
32	54	40	43	54	8	43	54	35	10	48	20	57	17	32	41	30	6	53	33	31	1	31	19	31	33	30	0	31	14
32	55	40	44	54	9	43	55	35	11	48	22	57	18	32	42	30	7	53	34	31	2	31	20	31	34	30	1	31	15
32	56	40	45	54	10	43	57	35	12	48	23	57	19	32	43	30	8	53	35	31	3	31	21	31	35	30	2	31	16
32	57	40	46	54	11	43	58	35	13	48	25	57	20	32	44	30	9	53	36	31	4	31	22	31	36	30	3	31	17
32	58	40	47	54	12	43	59	35	14	48	26	57	21	32	45	30	10	53	37	31	5	31	23	31	37	30	4	31	18
32	59	40	48	54	13	43	60	35	15	48	27	57	23	32	46	31	0	53	38	31	6	31	24	31	38	30	5	31	19
32	60	40	49	54	14	44	0	35	16	48	28	57	24	32	47	31	1	53	39	31	7	31	25	31	39	30	6	31	20
33	0	40	50	54	15	44	1	35	17	48	29	57	25	32	48	31	2	53	40	31	8	31	26	31	40	31	0	31	21
33	1	40	51	54	16	44	2	35	18	48	30	57	26	32	49	31	3	53	41	31	9	31	27	31	41	31	1	31	22
33	3	40	52	54	17	44	3	35	19	48	31	57	27	32	50	31	4	53	42	31	10	31	28	31	42	31	2	31	23
33	4	40	53	54	18	44	4	35	20	48	32	57	28	32	51	31	5	53	43	31	11	31	29	31	43	31	3	31	24
33	5	40	54	54	19	44	5	35	21	48	33	57	29	32	52	31	6	53	44	31	12	31	30	31	44	31	4	31	25
33	6	40	55	54	20	44	6	35	22	48	34	57	30	32	53	31	7	53	45	31	13	31	31	31	45	31	5	31	26
33	7	40	56	54	21	44	7	35	23	48	35	57	31	32	54	31	8	53	46	31	14	31	32	31	46	31	6	31	27
33	8	40	57	54	22	44	8	35	24	48	36	57	32	32	55	31	9	53	47	31	15	31	33	31	47	31	7	31	28
33	9	40	58	54	23	44	9	35	25	48	37	57	33	32	56	31	10	53	48	31	16	31	34	31	48	31	8	31	29
33	10	40	59	54	24	44	10	35	26	48	38	57	34	32	57	31	11	54	0	31	17	31	35	31	49	31	9	31	30
33	12	40	60	54	25	44	11	35	27	48	39	57	35	32	58	31	12	54	1	31	18	31	36	31	50	31	10	31	31
33	13	41	1	54	26	44	12	35	28	48	40	57	36	32	59	31	13	54	2	31	19	31	37	31	51	31	11	31	32
33	14	41	2	54	27	44	13	36	0	48	41	57	37	32	60	31	14	54	3	31	20	31	38	31	52	31	12	31	33
33	15	41	3	54	28	44	14	36	1	48	42	57	38	33	1	31	15	54	4	31	21	31	39	31	53	31	13	31	34
33	16	41	4	54	29	44	15	36	2	48	43	57	39	33	2	31	16	54	5	31	22	31	40	31	54	31	14	31	35
33	17	41	5	54	30	44	16	36	3	48	44	57	40	33	3	31	17	54	6	31	23	31	41	31	55	31	15	31	36
33	18	41	7	54	31	44	17	36	4	48	45	57	41	34	0	31	18	54	7	31	24	31	42	31	56	31	16	31	37
33	19	41	8	54	32	44	18	36	5	48	46	57	42	34	1	31	19	54	8	31	25	31	43	31	57	31	17	31	38
34	0	41	9	54	33	44	19	36	6	48	47	57	43	34	2	31	20	54	9	31	26	31	44	31	58	31	18	31	39
34	1	41	10	54	34	44	20	36	7	48	48	57	44	34	3	31	21	54	10	31	27	31	45	31	59	31	19	31	40
34	2	41	11	54	35	44	21	36	8	48	49	57	45	34	4	31	22	54	11	31	28	31	46	31	60	31	20	31	41
34	3	42	0	54	36	44	22	36	9	48	50	57	46	34	5	31	23	54	12	31	29	31	47	32	0	31	21	31	42
34	4	42	1	54	37	45	0	36	10	48	51	57	47	34	6	31	24	54	13	31	30	31	48	32	1	31	22	31	43
34	5	42	2	54	38	45	1	36	11	48	52	57	48	34	7	31	25	54	14	31	31	31	49	32	2	31	23	31	44
34	6	42	3	54	39	45	2	36	12	48	53	57	49	34	8	31	26	54	15	31	32	31	50	32	3	31	24	31	45
34	7	42	4	54	40	45	3	36	13	48	54	57	50	34	9	31	27	54	17	31	33	31	51	32	4	31	25	31	46
34	8	42	5	54	41	45	4	36	14	48	55	57	51	34	10	31	28	54	18	31	34	31	52	32	5	31	26	31	47
34	9	42	6	54	42	45	5	36	15	48	56	57	52	34	11	31	29	54	19	31	35	31	53	32	6	31	27	31	48
34	10	42	7	54	43	45	6	36	16	48	57	57	53	34	12	31	30	54	20	31	36	31	54	32	7	31	28	31	49
34	11	42	8	54	44	45	7	36	17	48	58	57	54	34	13	31	31	54	21	31	37	31	55	32	8	31	29	31	50
34	12	42	9	54	45	45	8	36	18	48	59	57	55	34	14	31	32	54	22	31	38	31	56	32	9	31	30	31	51
34	13	42	10	54	46	45	9	36	19	48	60	57	56	34	15	31	33	54	23	31	39	31	57	32	10	31	31	31	52
34	14	42	11	54	47	45	10	36	20	49	0	57	57	34	16	31	34	54	24	31	40	31	58	32	11	31	32	31	53
34	15	42	12	54	48	45	11	36	21	49	1	57	58	34	17	31	35	54	25	31	41	31	59	32	12	31	33	31	54
34	16	42	13	54	49	45	12	36	22	49	2	57	59	34	18	31	36	54	26	31	42	31	60	32	13	31	35	31	55
34	17	42	14	54	50	45	13	36	23	49	3	57	60	34	19	31	37	54	27	31	43	32	0	32	14	31	36	31	56
34	18	42	15	54	51	45	15	36	24	49	4	58	0	34	20	31	38	54	28	31	44	32	1	32	15	31	37	31	57
34	19	42	16	54	52	45	16	36	25	49	5	58	1	34	21	31	39	54	29	31	45	32	2	32	16	31	38	31	58
34	20	42	17	54	53	45	17	36	26	49	6	58	2	34	22	31	40	54	30	31	46	32	3	32	17	31	39	31	59
34	21	42	18	54	54	45	18	36	27	49	7	58	3	34	23	31	41	54	31	31	47	32	4	32	18	31	40	31	60
34	22	42	19	54	55	45	19	36	28	49	8	58	4	34	24	31	42	54	32	31	48	32	5	32	19	31	41	32	0
34	23	42	20	54	56	45	20	36	29	49	9	58	5	34	25	31	43	54	33	31	49	32	6	32	20	31	42	32	1
34	24	42	21	54	57	45	21	36	30	49	10	59	0	34	26	31	44	54	34	31	50	32	7	32	21	32	0	32	2
34	25	42	22	54	58	45	22	36	31	49	11	59	1	34	27	31	45	55	0	31	51	32	8	32	22	32	1	32	3
34	26	42	23	54	59	45	23	36	32	49	12	59	2	34	28	31	46	55	1	31	52	32	9	32	23	32	2	32	4
34	27	42	24	54	60	45	24	36	33	49	13	59	3	34	29	31	47	55	2	31	53	32	10	32	24	32	3	32	5
34	28	42	25	55	0	45	25	36	34	49	14	59	4	34	30	31	48	55	3	31	54	32	11	32	25	32	4	32	6
34	29	42	26	55	1	45	26	36	35	49	15	59	5	34	31	31	49	55	4	31	55	32	12	32	26	32	5	32	7
34	30	42	27	55	2	45	27	37	0	49	16	59	6	34	32	31	50	55	5	31	56	32	13	32	27	32	6	32	8
34	31	42	28	55	3	45	28	37	1	49	17	59	7	34	33	31	51	55	6	31	57	32	14	32	28	32	7	32	9
34	32	42	29	55	4	45	29	37	2	49	18	59	8	34	34	31	52	55	7	31	58	32	15	32	29	32	8	32	10
34	33	42	30	55	5	45	30	37	3	49	19	59	9	34	35	31	53	55	8	31	59	32	16	32	30	32	9	32	11
34	34	42	31	55	6	45	31	37	4	49	20	59	10	34	36	31	54	55	9	31	60	32	17	32	31	32	10	32	12
34	35	42	32	55	7	45	32	37	5	49	21	59	11	34	37	31	55	55	10	32	0	32	18	32	32	32	11	32	13
34	36	42	33	55	8	45	33	37	6	49	22	59	12	34	38	31	56	55	11	32	1	32	19	32	33	32	12	32	14
34	37	42	34	55	9	45	34	37	7	49	23	59	13	34	39	31	57	55	12	32	2	32	20	32	34	32	13	32	15
34	38	42	35	55	10	45	35	37	8	49	24	59	14	34	40	31	58	55	13	32	3	32	21	32	35	32	14	32	16
34	39	42	36	55	11	45	37	37	9	49	25	59	15	34	41	31	59	55	14	32	4	32	22	32	36	32	15	32	17
34	40	42	37	55	12	45	38	37	10	49	26	59	16	34	42	31	60	55	15	32	5	32	23	32	37	32	16	32	18
34	41	42	38	55	13	45	39	37	11	49	27	59	17	34	43	32	0	55	16	32	6	32	24	32	38	32	17	32	19
34	42	42	39	55	14	45	40	37	12	49	28	59	18	34	44	32	1	55	17	32	7	32	25	32	39	32	18	32	20
34	43	42	40	55	15	45	41	37	13	49	29	59	19	34	45	32	2	55	18	32	8	32	26	32	40	32	19	32	21
34	44	42	41	55	16	45	42	37	14	49	30	59	20	34	46	32	3	55	19	32	9	32	27	32	41	32	20	32	22
34	45	42	42	55	17	45	43	37	15	49	31	59	21	34	47	32	4	55	20	32	10	32	28	32	42	32	21	32	23
34	46	42	43	55	18	45	44	37	16	49	32	59	22	34	48	33	0	55	21	32	11	32	29	32	43	32	22	32	24
34	47	42	44	55	19	45	45	37	17	49	33	59	23	34	49	33	1	55	22	32	12	32	30	32	44	32	23	32	25
34	48	42	45	55	20	45	46	37	18	49	34	59	24	34	50	33	2	55	23	32	13	32	31	32	45	32	24	32	26
34	49	42	46	55	21	45	47	37	19	49	35	59	25	34	51	33	3	55	24	32	14	32	32	32	46	32	25	32	27
34	50	42	47	55	22	45	48	37	20	49	36	59	26	34	52	33	4	55	25	32	15	32	33	32	47	32	26	32	28
34	51	42	48	55	23	45	49	37	21	49	37	59	27	34	53	33	5	55	26	32	16	32	34	32	48	32	27	32	29
34	52	42	49	55	24	45	50	37	22	49	38	59	28	34	54	33	6	55	27	32	17	32	35	32	49	32	28	32	30
34	53	42	50	55	25	45	51	37	23	49	39	59	29	34	55	33	7	55	28	32	18	32	36	32	50	32	29	32	31
34	54	42	51	55	26	45	52	37	24	49	40	59	30	34	56	33	8	55	29	32	19	32	37	32	51	32	30	32	32
34	55	42	52	55	27	45	53	37	25	49	41	59	31	34	57	33	9	55	30	32	20	32	38	32	52	32	31	32	33
34	56	42	53	55	28	45	54	37	26	49	42	59	32	34	58	33	10	55	31	32	21	32	39	32	53	32	32	32	34
34	57	42	54	55	29	45	55	37	27	49	43	59	33	34	59	33	11	55	32	32	22	32	40	32	54	32	33	32	35
34	58	42	55	55	30	45	56	37	28	49	44	59	34	34	60	33	12	55	33	32	23	32	41	32	55	32	34	32	36
34	59	42	57	55	31	45	57	37	29	49	45	59	35	35	0	33	13	55	34	32	24	32	42	32	56	32	35	32	37
34	60	42	58	55	32	45	58	37	30	49	46	59	36	35	1	33	14	55	35	32	25	32	43	32	57	32	36	32	38
35	0	42	59	55	33	45	59	37	31	49	47	59	37	35	2	33	15	55	36	32	26	32	44	32	58	32	37	32	39
35	1	42	60	55	34	45	60	37	32	49	48	59	38	35	3	33	16	55	37	32	27	32	45	32	59	32	38	32	40
35	2	43	0	55	35	46	0	37	33	49	49	59	39	35	4	33	17	55	38	32	28	32	46	32	60	32	39	32	41
35	3	43	1	55	36	46	1	37	34	49	50	59	40	35	5	33	18	55	39	32	29	32	47	33	0	32	40	32	42
35	4	43	2	55	37	46	2	37	35	49	51	59	41	35	6	33	19	55	40	32	30	32	48	33	1	32	41	32	43
35	5	43	3	55	38	46	3	37	36	49	52	59	42	35	7	33	20	55	41	32	31	32	49	33	2	32	42	32	44
35	6	43	4	55	39	46	4	37	37	49	53	59	43	35	8	33	21	55	42	32	32	32	50	33	3	32	43	32	45
35	7	43	5	55	40	47	0	37	38	49	54	59	44	35	9	33	22	55	43	32	33	32	51	33	4	32	44	32	46
35	8	43	6	55	41	47	1	37	39	49	55	59	45	35	10	33	23	55	44	32	34	32	52	33	5	32	45	32	47
35	9	43	7	55	42	47	2	37	40	49	56	59	46	35	11	33	24	55	45	32	35	32	53	33	6	32	46	32	48
35	10	43	8	55	43	47	3	37	41	49	57	59	47	35	12	33	25	55	46	32	36	32	54	33	7	32	47	32	49
35	11	43	9	55	44	47	4	37	42	49	58	59	48	35	13	33	26	55	47	32	37	32	55	33	8	32	48	32	50
35	12	43	10	55	45	47	5	37	43	49	59	59	49	35	14	33	27	55	48	32	38	32	56	33	9	32	49	32	51
35	13	43	11	55	46	47	6	37	44	49	60	59	50	35	15	33	28	55	49	32	39	32	57	33	10	32	50	32	52
35	14	43	12	55	47	47	7	37	45	50	0	59	51	35	16	33	29	55	50	32	40	32	58	33	11	32	51	32	53
35	15	43	13	55	48	47	8	37	46	50	1	59	52	35	17	33	30	55	51	32	41	32	59	33	12	32	52	32	54
35	16	43	14	55	49	47	9	37	47	50	2	59	54	35	18	33	31	55	52	32	42	32	60	33	13	32	53	32	55
35	17	43	15	55	50	47	10	37	48	50	3	59	55	35	19	33	32	55	53	32	43	33	0	33	14	32	54	32	56
35	18	43	16	55	51	47	11	37	49	50	4	59	56	35	20	33	33	55	54	32	44	33	1	33	15	32	55	32	57
35	19	43	17	55	52	47	12	37	50	50	5	59	57	35	21	33	34	56	1	32	45	33	2	33	16	32	56	32	58
35	20	43	18	55	53	47	13	37	51	50	6	59	58	35	22	33	35	56	2	32	46	33	3	33	17	32	57	32	59
35	21	43	19	55	54	47	14	37	52	50	7	59	59	35	23	33	36	56	4	32	47	33	4	33	18	32	58	32	60
35	22	43	20	55	55	47	15	37	53	50	8	60	0	35	24	33	37	56	5	32	48	33	5	33	19	32	59	33	0
35	23	44	0	55	56	47	16	37	54	50	9	60	1	35	25	33	38	57	0	32	49	33	6	33	20	32	60	33	1
35	24	44	1	55	57	47	17	37	55	50	10	60	2	35	26	33	39	57	1	32	50	33	7	33	21	33	0	33	2
35	25	44	2	55	58	47	18	37	56	50	11	60	3	35	27	33	40	57	2	32	51	33	8	33	22	33	1	33	3
35	26	44	3	55	59	47	19	37	57	50	12	60	4	35	28	33	41	57	3	32	52	33	9	33	23	33	2	33	4
35	27	44	4	55	60	47	20	37	58	50	13	60	5	35	29	33	42	57	4	32	53	33	10	33	24	33	3	33	5
35	28	44	5	56	0	47	21	37	59	50	14	60	6	35	30	33	43	57	5	32	54	33	11	33	25	33	4	33	6
35	29	44	6	56	1	47	22	37	60	50	15	60	7	35	31	33	44	57	6	32	55	33	12	33	26	33	5	33	7
35	30	44	7	56	2	47	23	38	0	50	16	60	8	35	32	33	45	57	7	32	56	33	13	33	27	33	6	33	8
35	31	44	8	56	3	47	24	38	1	50	17	60	9	35	33	33	46	57	8	32	57	33	14	33	28	33	7	33	9
35	32	44	9	56	4	47	25	38	2	50	18	60	10	35	34	33	47	57	9	32	58	33	15	33	29	33	8	33	10
35	33	44	10	56	5	47	26	38	3	50	19	60	11	35	35	33	48	57	10	32	59	33	16	33	30	33	9	33	11
35	34	44	11	56	6	47	27	38	4	50	20	60	12	35	36	33	49	57	11	32	60	33	17	33	31	33	10	33	12
35	35	44	12	56	7	47	28	38	5	50	21	60	13	35	37	33	50	57	12	33	0	33	18	33	32	33	11	33	13
35	36	44	13	56	8	47	29	38	6	50	22	60	14	35	38	33	51	57	13	33	1	33	19	33	33	33	12	33	14
35	37	44	14	56	9	47	30	38	7	50	23	61	2	35	39	33	52	57	14	33	2	33	20	33	34	33	13	33	15
35	38	44	15	56	10	47	31	38	8	50	24	61	3	35	40	33	53	57	15	33	3	33	21	33	35	33	14	33	16
35	39	44	16	56	11	47	32	38	9	50	25	61	4	35	41	33	54	57	16	33	4	33	22	33	36	33	15	33	17
35	40	44	17	56	12	47	33	38	10	50	26	61	5	35	42	33	55	57	17	33	5	33	23	33	37	33	16	33	18
35	41	44	18	56	13	47	34	38	11	50	27	61	6	35	43	33	56	57	18	33	6	33	24	33	38	33	17	33	19
35	42	44	19	56	14	47	35	38	12	50	28	61	7	35	44	33	57	57	19	33	7	33	25	33	39	33	18	33	20
35	43	44	20	56	15	47	36	38	13	50	29	62	1	35	45	33	58	57	20	33	8	33	26	33	40	33	19	33	21
35	44	44	21	56	16	47	37	38	14	50	30	62	2	35	46	33	59	57	21	33	9	33	27	33	41	33	20	33	22
35	45	44	22	56	17	47	38	38	15	50	31	62	3	35	47	33	60	57	22	33	10	33	28	33	42	33	21	33	23
35	46	44	23	56	18	47	39	38	16	50	32	62	4	35	48	34	0	57	23	33	11	33	29	33	43	33	22	33	24
35	47	44	24	56	19	47	40	38	17	50	33	62	5	35	49	34	1	57	24	33	12	33	30	33	44	33	23	33	25
35	48	44	25	56	20	47	41	38	18	50	34	62	6	35	50	34	2	57	25	33	13	33	31	33	45	33	24	33	26
35	49	44	26	56	21	47	42	38	19	50	35	62	7	35	51	34	3	57	26	33	14	33	32	33	46	33	25	33	27
35	50	44	27	56	22	47	43	38	20	50	36	62	8	35	52	34	4	57	27	33	15	33	33	33	47	33	26	33	28
35	51	44	28	56	23	47	44	38	21	50	37	62	9	35	53	34	5	57	28	33	16	33	34	33	48	33	27	33	29
35	52	44	29	56	24	47	45	38	22	50	38	62	10	35	54	34	6	57	29	33	17	33	35	33	49	33	28	33	30
35	53	44	30	56	25	47	46	38	23	50	39	62	11	35	55	34	7	57	30	33	18	33	36	33	50	33	29	33	31
35	54	44	31	56	26	47	47	38	24	50	40	62	12	35	56	34	8	57	31	33	19	33	37	33	51	33	30	33	32
35	55	44	32	56	27	47	48	38	25	50	41	62	13	35	57	34	9	57	32	33	20	33	38	33	52	33	31	33	33
35	56	44	33	56	28	47	49	38	26	50	42	62	14	35	58	34	10	57	33	33	21	33	39	33	53	33	32	33	34
35	57	44	34	56	29	47	50	38	27	50	43	62	15	35	59	34	11	57	34	33	22	33	40	33	54	33	33	33	35
35	58	44	35	56	30	47	51	38	28	50	44	62	16	35	60	34	12	57	35	33	23	33	41	33	55	33	34	33	36
35	59	44	36	56	31	47	52	38	29	50	45	62	17	36	0	34	13	57	36	33	24	33	42	33	56	33	35	33	37
35	60	44	37	56	32	47	53	38	30	50	46	62	18	36	1	34	14	57	37	33	25	33	43	33	57	33	36	33	38
36	3	44	38	56	33	47	54	38	31	50	47	62	19	36	2	34	15	57	38	33	26	33	44	33	58	33	37	33	39
36	4	44	39	56	34	47	55	38	32	50	48	62	20	36	3	34	16	57	39	33	27	33	45	33	59	33	38	33	40
36	5	44	40	56	35	47	56	38	33	50	49	62	21	36	4	34	17	57	40	33	28	33	46	33	60	33	39	33	41
37	0	44	41	56	36	47	57	38	34	50	50	62	22	36	5	34	18	57	41	33	29	34	0	34	0	33	40	33	42
37	1	44	42	56	37	47	58	38	35	50	51	62	23	36	6	34	19	57	42	33	30	34	1	34	1	33	41	33	43
37	2	44	43	56	38	47	59	38	36	50	52	62	24	36	7	34	20	57	43	33	31	34	2	34	2	33	42	33	44
37	3	44	44	56	39	47	60	38	37	50	53	62	25	36	8	34	21	57	44	33	32	34	3	34	3	33	43	33	45
37	4	44	45	56	40	48	0	38	38	50	54	62	26	36	9	34	22	57	45	33	33	34	4	34	4	33	44	33	46
38	0	44	46	56	41	48	1	38	39	50	55	62	27	36	10	34	23	57	46	33	34	34	5	34	5	33	45	33	47
38	1	44	47	56	42	48	2	38	40	50	56	62	28	36	11	34	24	57	47	33	35	34	6	34	6	33	46	33	48
38	2	44	48	56	43	48	3	38	41	50	57	62	29	36	12	34	25	57	48	33	36	34	7	34	7	33	47	33	49
38	3	44	49	56	44	48	4	38	42	50	58	62	30	36	13	34	26	57	49	33	37	34	8	34	8	33	48	33	50
38	4	44	50	56	45	48	5	38	43	50	59	62	31	36	14	34	27	57	50	33	38	34	9	34	9	33	49	33	51
38	5	44	51	56	46	48	6	38	44	50	60	63	1	36	15	34	28	57	51	33	39	34	10	34	10	33	50	33	52
38	6	44	52	56	47	48	7	38	46	51	0	63	2	36	16	34	29	57	52	33	40	34	11	34	11	33	51	33	53
38	7	44	53	56	48	48	8	38	47	51	1	63	3	36	17	34	30	57	54	33	41	34	12	34	12	33	52	33	54
38	8	44	54	56	49	48	9	38	48	51	2	63	4	36	18	34	31	57	55	33	42	34	13	34	13	33	53	33	55
38	9	44	55	56	50	48	10	38	49	51	3	63	5	36	19	34	32	57	56	33	43	34	14	34	14	33	54	33	56
38	10	44	56	56	51	48	11	38	50	51	4	63	6	36	20	34	33	57	57	33	44	34	15	34	15	33	55	33	57
38	11	44	57	56	52	48	12	38	51	51	5	63	7	36	21	34	34	57	58	33	45	34	16	34	16	33	56	33	58
38	12	44	58	56	53	48	13	38	52	51	6	63	8	36	22	34	35	57	59	33	46	34	17	34	17	33	57	33	59
38	13	44	59	56	54	48	14	38	53	51	7	63	9	36	23	34	36	57	60	33	47	34	18	34	18	33	58	33	60
38	14	44	60	56	55	48	15	38	54	51	8	63	10	36	24	34	37	58	0	33	48	34	19	34	19	33	59	34	0
38	15	45	0	56	56	48	16	38	55	51	9	63	11	36	25	34	38	58	1	33	49	34	20	34	20	33	60	34	1
38	16	45	1	56	57	48	17	38	56	52	0	63	12	36	26	34	39	58	2	33	50	34	21	34	21	34	0	34	2
38	17	45	2	56	58	48	18	38	57	52	1	64	2	36	27	34	40	58	3	33	51	34	22	34	22	34	1	34	3
38	18	45	3	56	59	48	19	38	58	52	2	64	3	36	28	34	41	58	4	33	52	34	23	34	23	34	2	34	4
38	19	45	4	56	60	48	20	38	59	52	3	65	1	36	29	34	42	58	5	33	53	34	24	34	24	34	3	34	5
38	20	45	5	57	0	48	21	38	60	52	4	65	2	36	30	34	43	58	6	33	54	34	25	34	25	34	4	34	6
38	21	45	6	57	1	48	22	39	0	52	5	65	3	36	31	34	44	58	7	33	55	34	26	34	26	34	5	34	7
38	23	45	7	57	2	48	23	39	1	52	6	66	1	36	32	34	45	58	8	33	56	34	27	34	27	34	6	34	8
38	24	45	8	57	3	48	24	39	2	52	7	66	2	36	33	34	46	58	9	33	57	34	28	34	28	34	7	34	9
38	25	45	9	57	4	48	25	39	3	52	8	66	3	36	34	34	47	58	10	33	58	34	29	34	29	34	8	34	10
39	0	45	10	57	5	48	26	39	4	52	9	66	4	36	35	34	48	58	11	33	59	34	30	34	30	34	9	34	11
39	1	45	11	57	6	48	27	39	5	52	10	66	5	36	36	34	49	58	12	33	60	34	31	34	31	34	10	34	12
39	2	45	12	57	7	48	28	39	6	52	11	66	6	36	37	34	50	58	13	34	0	34	32	34	32	34	11	34	13
39	3	45	13	57	8	48	29	39	7	52	12	66	7	36	38	34	51	58	14	34	1	34	33	34	33	34	12	34	14
39	4	45	14	57	9	48	30	39	8	52	13	66	9	36	39	34	52	58	15	34	2	34	34	34	34	34	13	34	15
39	5	45	15	57	10	48	31	39	9	52	14	66	10	36	40	34	53	58	16	34	3	34	35	34	35	34	14	34	16
39	6	45	16	57	11	48	32	39	10	52	15	66	11	36	41	34	54	58	17	34	4	34	36	34	36	34	15	34	17
39	7	45	17	57	12	48	33	39	11	52	16	67	1	36	42	34	55	58	18	34	5	34	37	34	37	34	16	34	18
39	8	45	18	57	13	48	34	39	12	52	17	67	2	36	43	34	56	58	19	34	6	34	38	34	38	34	17	34	19
39	9	45	19	57	14	48	35	39	13	52	18	67	3	36	44	34	57	59	0	34	7	34	39	34	39	34	18	34	20
39	10	45	20	57	15	48	36	39	14	52	19	67	4	36	45	34	58	59	1	34	8	34	40	34	40	34	19	34	21
39	11	45	21	57	16	48	37	39	15	52	20	67	5	36	46	34	59	59	2	34	9	34	41	34	41	34	20	34	22
39	12	45	22	57	17	48	38	39	16	52	21	67	6	36	47	34	60	59	3	34	10	34	42	34	42	34	21	34	23
39	13	45	23	57	18	48	39	39	17	52	22	68	1	36	48	35	0	59	4	34	11	34	43	34	43	34	22	34	24
39	14	45	24	57	19	48	40	39	18	52	23	68	2	36	49	35	1	59	5	34	12	34	44	34	44	34	23	34	25
39	15	45	25	57	20	48	41	39	19	52	24	68	3	36	50	35	2	59	6	34	13	34	45	34	45	34	24	34	26
39	16	45	26	57	21	48	42	39	20	52	25	68	4	36	51	35	3	59	7	34	14	34	46	34	46	34	25	34	27
39	17	45	27	57	22	48	43	39	21	52	26	68	5	36	52	35	4	59	8	34	15	34	47	34	47	34	26	34	28
39	18	45	28	57	23	48	44	39	22	52	27	68	6	36	53	35	5	59	9	34	16	34	48	34	48	34	27	34	29
39	19	45	29	57	24	48	45	39	23	52	28	69	1	36	54	35	6	59	10	34	17	34	49	34	49	34	28	34	30
39	20	45	30	57	25	48	46	39	24	52	29	69	2	36	55	35	7	59	11	34	18	34	50	34	50	34	29	34	31
39	21	45	31	57	26	48	47	39	25	52	30	69	3	37	0	35	8	59	12	34	19	34	51	34	51	34	30	34	32
39	22	45	32	57	27	48	48	39	26	52	31	69	4	37	1	35	9	59	13	34	20	34	52	34	52	34	31	34	33
39	23	45	33	57	28	48	49	39	27	52	32	69	5	37	2	35	10	59	14	34	21	34	53	34	53	34	32	34	34
40	0	45	34	57	29	48	50	39	28	52	33	69	6	37	3	35	11	59	15	34	22	34	54	34	54	34	33	34	35
40	1	45	35	57	30	48	51	39	29	52	34	70	2	37	4	35	12	59	16	34	23	34	55	34	55	34	34	34	36
40	2	45	36	57	31	48	52	39	30	52	35	70	3	37	5	35	13	59	17	34	24	34	56	34	56	34	35	34	37
40	3	45	37	57	32	48	53	39	31	52	36	71	1	37	6	35	14	59	18	34	25	34	57	34	57	34	36	34	38
40	4	45	38	57	33	48	54	39	32	52	37	71	2	37	7	35	15	59	19	34	26	34	58	34	58	34	37	34	39
40	5	45	39	57	34	48	55	39	33	52	38	71	3	37	8	35	16	59	20	34	27	34	59	34	59	34	38	34	40
40	6	45	40	57	35	48	56	39	34	52	39	71	4	37	9	35	17	59	21	34	28	34	60	34	60	34	39	34	41
40	7	45	41	57	36	48	57	39	35	52	40	71	5	37	10	35	18	59	22	34	29	35	0	35	0	34	40	34	42
40	8	45	42	57	37	48	58	39	36	52	41	71	6	37	11	35	19	59	23	34	30	35	1	35	1	34	41	34	43
40	9	45	43	57	38	48	59	39	37	52	42	71	7	37	12	35	20	59	24	34	31	35	2	35	2	34	42	34	44
40	10	45	44	57	39	48	60	39	38	52	43	71	9	37	13	35	21	59	25	34	32	35	3	35	3	34	43	34	45
40	11	45	45	57	40	49	0	39	39	52	44	71	10	37	14	35	22	59	26	34	33	35	4	35	4	34	44	34	46
40	13	45	46	57	41	49	1	39	40	52	45	71	11	37	15	35	23	59	27	34	34	35	5	35	5	34	45	34	47
40	14	45	47	57	42	49	2	39	41	52	46	71	12	37	16	35	24	59	28	34	35	35	6	35	6	34	46	34	48
40	15	45	48	57	43	49	3	39	42	52	47	71	13	37	17	35	25	59	29	34	36	35	7	35	7	34	47	34	49
40	16	45	49	57	44	49	4	39	43	52	48	72	1	37	18	35	26	59	30	34	37	35	8	35	8	34	48	34	50
40	17	45	50	57	45	49	5	39	44	52	49	72	2	37	19	35	27	59	31	34	38	35	9	35	9	34	49	34	51
40	18	45	51	57	46	49	6	39	45	52	50	72	3	37	20	35	28	59	32	34	39	35	10	35	10	34	50	34	52
40	19	45	52	57	47	49	7	39	46	52	51	72	4	37	21	35	29	59	33	34	40	35	11	35	11	34	51	34	53
40	20	46	0	57	48	49	8	39	47	52	52	72	5	37	22	35	30	59	34	34	41	35	12	35	12	34	52	34	54
40	21	46	1	57	49	49	9	39	48	52	53	72	6	37	23	35	31	59	35	34	42	35	13	35	13	34	53	34	55
40	22	46	2	57	50	49	10	39	49	52	54	72	7	37	24	35	32	59	36	34	43	35	14	35	14	34	54	34	56
40	23	46	3	57	51	49	11	39	50	52	55	72	8	37	25	35	33	59	37	34	44	35	15	35	15	34	55	34	57
40	24	46	4	57	52	49	12	39	51	52	56	72	9	37	26	35	34	59	38	34	45	35	16	35	16	34	56	34	58
40	25	46	5	57	53	49	13	39	52	52	57	72	10	37	27	35	35	59	39	34	46	35	17	35	17	34	57	34	59
40	26	46	6	57	54	49	14	39	53	52	58	72	11	37	28	35	36	59	40	34	47	35	18	35	18	34	58	34	60
40	27	46	7	57	55	49	15	39	54	52	59	72	12	37	29	35	37	59	41	34	48	35	19	35	19	34	59	35	2
40	28	46	8	57	57	49	16	39	55	52	60	72	13	37	30	35	38	59	42	34	49	35	20	35	20	34	60	35	3
40	29	46	9	57	58	49	17	39	56	53	0	72	14	37	31	35	39	59	43	34	50	35	21	35	21	35	0	35	4
40	30	46	10	57	59	49	18	39	57	53	1	72	15	37	32	35	40	59	44	34	51	35	22	35	22	35	1	36	0
40	31	46	11	57	60	49	19	39	58	53	2	72	16	37	33	35	41	59	45	34	52	35	23	35	23	35	2	36	1
40	32	46	12	58	0	49	20	39	59	53	3	72	17	37	34	35	42	59	46	34	53	35	24	35	24	35	3	36	2
40	33	46	13	58	1	49	21	39	60	53	4	72	18	37	35	35	43	59	47	34	54	35	25	35	25	35	4	36	3
40	34	46	14	58	2	49	22	40	0	53	5	72	19	37	36	35	44	59	48	34	55	35	26	35	26	35	5	36	4
40	35	46	15	58	3	49	23	40	1	53	6	72	20	37	37	35	45	59	49	34	56	35	27	35	27	35	6	36	5
40	36	46	16	58	4	49	24	40	2	53	7	72	21	37	38	35	46	59	50	34	57	35	28	35	28	35	7	36	6
40	37	46	17	58	5	49	25	40	3	53	8	72	22	37	39	35	47	59	51	34	58	35	29	35	29	35	8	36	7
40	38	46	18	58	6	49	26	40	4	53	9	72	23	37	40	35	48	59	52	34	59	35	30	35	30	35	9	36	8
40	39	46	19	58	7	49	27	40	5	53	10	72	24	37	41	35	49	59	53	34	60	35	31	35	31	35	10	36	9
40	40	46	20	58	8	49	28	40	6	53	11	72	25	37	42	35	50	59	54	35	0	35	32	35	32	35	11	36	10
40	41	46	21	58	9	49	29	40	7	53	12	72	27	37	43	35	51	59	55	35	1	35	33	35	33	35	12	36	11
40	42	46	23	58	10	49	30	40	8	53	13	72	28	37	44	35	52	59	56	35	2	35	34	35	34	35	13	36	12
40	44	46	24	58	12	49	31	40	9	53	14	72	29	37	45	35	53	59	57	35	3	35	35	35	35	35	14	36	13
40	45	46	25	58	13	49	32	40	10	53	15	72	30	37	46	35	54	59	58	35	4	35	36	35	36	35	15	36	14
40	47	46	26	58	14	49	33	40	11	53	16	72	31	37	47	35	55	59	59	35	5	35	37	35	37	35	16	36	15
40	48	46	27	58	15	49	34	40	12	53	17	72	32	37	48	35	56	59	60	35	6	35	38	35	38	35	17	36	16
40	49	46	29	58	16	49	35	40	14	53	18	72	33	37	49	35	57	60	0	35	7	35	39	35	39	35	18	36	17
40	50	46	30	58	17	49	36	40	15	53	19	72	34	37	50	35	58	60	1	35	8	35	40	35	40	35	19	36	18
40	51	46	31	58	18	49	37	40	16	53	20	72	35	37	51	35	59	60	2	35	9	35	41	35	41	35	20	36	19
40	52	46	32	58	19	49	38	40	17	53	21	72	36	37	52	35	60	60	3	35	10	35	42	35	42	35	21	36	20
40	53	46	33	58	20	49	39	40	18	53	22	72	38	37	53	36	0	60	4	35	11	35	43	35	43	35	22	36	21
40	54	46	34	58	21	49	40	40	19	53	23	72	39	37	54	36	1	60	5	35	12	35	44	35	44	35	23	36	22
40	55	46	35	58	22	49	41	40	20	53	24	72	40	37	55	36	2	60	6	35	13	35	45	35	45	35	24	36	23
40	57	46	36	58	23	49	42	40	21	53	25	72	41	37	56	36	3	60	7	35	14	35	46	35	46	35	25	36	24
40	58	46	37	58	24	49	43	40	22	53	26	72	42	37	57	36	4	60	8	35	15	35	47	35	47	35	26	36	25
40	59	46	38	58	25	49	44	40	23	53	27	72	43	37	58	36	5	60	9	35	16	35	48	35	48	35	27	36	26
40	60	46	39	58	26	49	45	40	24	53	28	72	44	37	59	36	6	60	10	35	17	35	49	35	49	35	28	36	27
41	0	46	40	58	27	49	46	40	25	53	29	72	45	37	60	36	7	60	11	35	18	35	50	35	50	35	29	36	28
41	1	46	41	58	28	49	47	40	26	53	30	72	46	38	0	36	8	60	12	35	19	35	51	35	51	35	30	36	29
41	2	46	42	58	29	49	48	40	27	53	31	72	47	38	1	36	9	60	13	35	20	35	52	35	52	35	31	36	30
41	3	46	43	58	30	49	49	40	28	53	32	72	48	38	2	36	10	60	14	35	21	35	53	35	53	35	32	36	31
41	4	46	44	58	31	49	50	40	29	53	33	72	49	38	3	37	0	60	15	35	22	35	54	35	54	35	33	36	32
41	5	46	45	58	32	49	51	40	30	53	34	72	50	38	4	37	1	60	16	35	23	35	55	35	55	35	34	36	33
41	6	46	46	58	33	49	52	40	31	53	35	72	51	38	5	37	2	60	17	35	24	35	56	35	56	35	35	36	34
41	7	46	47	58	34	49	53	40	32	53	36	72	52	38	6	37	3	60	18	35	25	35	57	35	57	35	36	36	35
41	8	46	48	58	35	49	54	40	33	53	37	72	53	38	7	37	4	60	19	35	26	35	58	35	58	35	37	36	36
41	9	46	49	58	36	49	55	40	34	53	38	72	54	38	8	37	6	60	20	35	27	35	59	35	59	35	38	36	37
41	10	46	50	58	37	49	56	40	35	53	39	72	55	38	9	37	7	60	21	35	28	35	60	35	60	35	39	36	38
41	11	46	51	58	38	49	57	40	36	53	40	72	56	38	10	37	8	60	22	35	29	36	0	36	0	35	40	36	39
41	12	46	52	58	39	49	58	40	37	53	41	72	57	38	11	37	9	60	23	35	30	36	1	36	1	35	41	36	40
42	1	46	53	58	40	49	59	40	38	53	42	72	58	38	12	37	10	60	24	35	31	36	2	36	2	35	42	36	41
42	2	46	54	58	41	49	60	40	39	53	43	72	59	38	13	37	11	60	26	35	32	36	3	36	3	35	43	36	42
42	3	46	55	58	42	50	0	40	40	53	44	72	60	38	14	37	12	60	27	35	33	36	4	36	4	35	44	36	43
42	4	46	56	58	43	50	1	40	41	53	45	73	2	38	15	37	13	60	28	35	34	36	5	36	5	35	45	36	44
42	5	46	57	58	44	50	2	40	42	53	46	73	3	38	16	37	14	60	29	35	35	36	6	36	6	35	46	36	45
42	6	46	58	58	45	50	3	40	43	53	47	74	1	38	17	37	15	60	30	35	36	36	7	36	7	35	47	36	46
42	7	46	59	58	46	50	4	40	44	53	48	74	2	38	18	37	16	60	31	35	37	36	8	36	8	35	48	36	47
42	8	46	60	58	47	50	5	40	45	53	49	74	3	38	19	37	17	60	32	35	38	36	9	36	9	35	49	36	48
42	9	47	0	58	48	50	6	40	46	53	50	74	4	38	20	37	18	60	33	35	39	36	10	36	10	35	50	36	49
42	10	47	1	58	49	50	7	40	47	53	51	74	5	38	21	37	19	60	34	35	40	36	11	36	11	35	51	36	50
42	11	47	2	58	50	50	8	40	48	53	52	74	6	38	22	37	20	60	35	35	41	36	12	36	12	35	52	36	51
42	12	47	3	58	51	50	9	40	49	53	53	74	7	38	23	37	21	60	36	35	42	36	13	36	13	35	53	36	52
42	13	47	4	58	52	50	10	40	50	53	54	74	9	38	24	37	22	60	37	35	43	36	14	36	14	35	54	36	53
42	14	47	5	58	53	50	11	40	51	53	55	74	10	38	25	37	23	60	38	35	44	36	15	36	15	35	55	36	54
42	15	47	6	58	54	50	12	40	52	53	56	74	11	38	26	37	24	60	39	35	45	36	16	36	16	35	56	36	55
42	16	47	7	58	55	50	13	40	53	53	57	74	12	38	27	37	25	60	40	35	46	36	17	36	17	35	57	36	56
42	17	47	8	58	56	50	14	40	54	53	58	74	13	38	28	37	26	60	41	35	47	36	18	36	18	35	58	36	57
42	18	47	9	58	57	50	15	40	55	53	59	74	14	38	29	37	27	60	42	35	48	36	19	36	19	35	59	36	58
42	19	47	10	58	58	50	16	40	56	53	60	74	15	38	30	37	28	60	43	35	49	36	20	36	20	35	60	36	59
43	0	47	11	58	59	50	17	40	57	54	1	74	16	38	31	37	29	60	44	35	50	36	21	36	21	36	0	36	60
43	1	47	12	58	60	50	18	40	58	54	2	74	17	38	32	37	30	60	45	35	51	36	22	36	22	36	1	37	0
43	2	47	13	59	0	50	19	40	59	54	3	74	18	38	33	37	31	60	46	35	52	36	23	36	23	36	2	37	1
43	3	47	14	59	1	50	20	40	60	54	4	74	19	38	34	37	32	60	48	35	53	36	24	36	24	36	3	37	2
43	4	47	15	59	2	50	21	41	0	54	5	74	20	38	35	37	33	60	49	35	54	36	25	36	25	36	4	37	3
43	5	47	16	59	3	50	22	41	1	54	6	74	21	38	36	37	34	60	50	35	55	36	26	36	26	36	5	37	4
43	6	47	17	59	4	50	23	41	2	54	7	74	22	38	37	37	35	60	51	35	56	36	27	36	27	36	6	37	5
43	7	47	18	59	5	50	24	41	3	54	8	74	23	38	38	37	36	60	52	35	57	36	28	36	28	36	7	37	6
43	8	47	19	59	6	50	25	41	4	54	9	74	24	38	39	37	37	60	53	35	58	36	29	36	29	36	8	37	7
43	9	47	20	59	7	50	26	41	5	54	10	74	25	38	40	37	38	60	54	35	59	36	30	36	30	36	9	37	8
43	10	47	21	59	8	50	27	41	6	54	11	74	26	38	41	37	39	60	55	35	60	36	31	36	31	36	10	37	9
43	11	47	22	59	9	50	28	41	7	54	12	74	27	38	42	37	40	60	56	36	0	36	32	36	32	36	11	37	10
43	12	47	23	59	10	50	29	41	8	54	13	74	28	38	43	37	41	60	57	36	1	36	33	36	33	36	12	37	11
43	13	47	24	59	11	50	30	41	9	54	14	74	29	38	44	37	42	60	58	36	2	36	34	36	34	36	13	37	12
43	14	47	25	59	12	50	31	41	10	54	15	74	30	38	45	37	43	60	59	36	3	36	35	36	35	36	14	37	13
43	15	47	26	59	13	50	32	41	11	54	16	74	31	38	46	37	44	60	60	36	4	36	36	36	36	36	15	37	14
43	16	47	27	59	14	50	33	41	12	54	17	74	32	38	47	37	45	61	0	36	5	36	37	36	37	36	16	37	15
43	17	47	28	59	15	50	34	41	13	54	18	74	33	38	48	37	46	61	1	36	6	36	38	36	38	36	17	37	16
43	18	47	29	59	16	50	35	41	14	54	19	74	34	38	49	37	47	61	2	36	7	36	39	36	39	36	18	37	17
43	19	47	30	59	17	50	36	41	15	54	20	74	35	38	50	37	48	61	3	36	8	36	40	36	40	36	19	37	18
43	20	47	31	59	18	50	37	41	16	54	21	74	36	38	51	37	49	61	4	36	9	36	41	36	41	36	20	37	19
43	21	47	32	59	19	50	38	41	17	54	22	74	37	38	52	37	50	61	5	36	10	36	42	36	42	36	21	37	20
43	22	47	33	59	20	50	39	41	18	54	23	74	38	38	53	37	51	61	6	36	11	36	43	36	43	36	22	37	21
43	23	47	34	59	21	50	40	41	19	54	24	74	39	38	54	37	52	61	7	36	12	36	44	36	44	36	23	37	22
43	24	47	35	59	22	50	41	41	20	54	25	74	40	38	55	37	53	61	8	36	13	36	45	36	45	36	24	37	23
43	25	47	36	59	23	50	42	41	21	54	26	74	41	38	56	37	54	61	9	36	14	36	46	36	46	36	25	37	24
43	26	47	37	59	24	50	43	41	22	54	27	74	42	38	57	37	55	61	10	36	15	36	47	36	47	36	26	37	25
43	27	47	38	59	25	50	44	41	23	54	28	74	43	38	58	37	56	61	11	36	16	36	48	36	48	36	27	37	26
43	28	47	39	59	26	50	45	41	24	54	29	74	44	39	0	37	57	61	12	36	17	36	49	36	49	36	28	37	27
43	29	47	40	59	27	50	46	41	25	54	30	74	45	39	1	37	58	61	13	36	18	36	50	36	50	36	29	37	28
43	30	47	41	59	28	50	47	41	26	54	31	74	46	39	2	37	59	61	14	36	19	36	51	36	51	36	30	37	29
43	31	47	42	59	29	50	48	41	27	54	32	74	47	39	3	37	60	61	15	36	20	36	52	36	52	36	31	37	30
43	32	47	43	59	30	50	49	41	28	54	33	74	48	39	4	38	0	61	16	36	21	36	53	36	53	36	32	37	31
43	33	47	44	59	31	50	50	41	29	54	34	74	49	39	5	38	1	61	17	36	22	36	54	36	54	36	33	37	32
43	34	47	45	59	32	50	51	41	30	54	35	74	50	39	6	38	2	61	18	36	23	36	55	36	55	36	34	37	33
43	35	47	46	59	33	50	52	41	31	54	36	74	51	39	7	38	3	61	19	36	24	36	56	36	56	36	35	37	34
43	36	48	0	59	34	50	53	41	32	54	37	74	52	39	8	38	4	61	21	36	25	36	57	36	57	36	36	37	35
43	37	48	1	59	35	50	54	42	0	54	38	74	53	39	9	38	5	61	22	36	26	36	58	36	58	36	37	37	36
43	38	48	2	59	36	50	55	42	1	54	39	74	54	39	10	38	6	61	23	36	27	36	59	36	59	36	38	37	37
43	39	48	3	59	37	50	56	42	2	54	40	74	55	39	11	38	7	61	24	36	28	36	60	36	60	36	39	37	38
43	40	48	4	59	38	50	57	42	3	54	41	74	56	39	12	38	8	61	25	36	29	37	0	37	0	36	40	37	39
43	41	48	5	59	39	50	58	42	4	54	42	75	1	39	13	38	9	61	26	36	30	37	1	37	1	36	41	37	40
43	42	48	6	59	40	50	59	42	5	54	43	75	2	39	14	38	10	61	27	36	31	37	2	37	2	36	42	37	41
43	43	48	7	59	41	50	60	42	6	54	44	75	3	39	15	38	11	61	28	36	32	37	3	37	3	36	43	37	42
43	44	48	8	59	42	51	0	42	7	54	45	76	2	39	16	38	12	61	29	36	33	37	4	37	4	36	44	37	43
43	45	48	9	59	43	51	1	42	8	54	46	76	3	39	17	38	13	61	30	36	34	37	5	37	6	36	45	37	44
43	46	48	10	59	44	51	2	42	9	54	47	77	2	39	18	38	14	61	32	36	35	37	6	37	7	36	46	37	45
43	47	48	11	59	45	51	3	42	10	54	48	77	3	39	19	38	15	61	33	36	36	37	7	37	8	36	47	37	46
43	48	48	12	59	46	51	4	42	11	54	49	78	1	39	20	38	16	61	35	36	37	37	8	37	9	36	48	37	47
43	49	48	13	59	47	51	5	42	12	54	50	78	2	39	21	38	17	61	36	36	38	37	9	37	10	36	49	37	48
43	50	48	14	59	48	51	6	42	13	54	51	78	3	39	22	38	18	61	37	36	39	37	10	37	11	36	50	37	49
43	51	48	15	59	49	51	7	42	14	54	52	79	2	39	23	38	19	61	38	36	40	37	11	37	12	36	51	37	50
43	52	48	16	59	50	51	8	42	15	54	53	79	3	39	24	38	20	61	39	36	41	37	12	37	13	36	52	37	51
43	53	48	17	59	51	51	9	42	16	54	54	79	4	39	25	38	21	61	40	36	42	37	13	37	14	36	53	37	52
43	54	48	19	59	52	51	10	42	17	54	55	79	5	39	26	38	22	61	41	36	43	37	14	37	15	36	54	37	53
43	55	48	20	59	53	51	11	42	18	54	56	79	6	39	27	38	23	61	42	36	44	37	15	37	16	36	55	37	54
43	56	48	21	59	54	51	12	42	19	54	57	79	7	39	28	38	24	61	43	36	45	37	16	37	17	36	56	37	55
43	57	48	22	59	55	51	13	42	20	54	58	79	8	39	29	38	25	61	45	36	46	37	17	37	18	36	57	37	56
43	58	48	23	59	56	51	14	42	21	54	59	79	9	39	30	38	26	61	46	36	47	37	18	37	19	36	58	37	57
43	59	49	0	59	57	51	15	42	22	54	60	79	10	39	31	38	27	61	47	36	48	37	19	37	20	36	59	37	58
43	60	49	1	59	58	51	16	42	23	55	1	79	11	39	32	38	28	61	48	36	49	37	20	37	21	36	60	37	59
44	0	49	2	59	59	51	17	42	24	55	2	79	12	39	33	38	29	61	49	36	50	37	21	37	22	37	0	37	60
44	1	49	3	59	60	51	18	42	25	55	3	79	13	39	34	38	30	61	50	36	51	37	22	37	24	37	1	38	0
44	2	49	4	60	0	51	19	42	26	55	4	79	14	39	35	38	31	61	51	36	52	37	23	37	25	37	2	38	1
44	3	50	0	60	1	51	20	42	27	56	0	79	15	39	36	38	32	61	52	36	53	37	24	37	26	37	3	38	2
44	4	50	1	60	2	51	21	42	28	56	1	79	16	39	37	38	33	61	53	36	54	37	25	37	27	37	4	38	3
44	5	50	2	60	3	52	0	42	29	56	2	79	17	39	38	38	34	61	54	36	55	37	26	37	28	37	5	38	4
44	6	50	3	60	4	52	1	42	30	56	3	79	18	39	39	38	35	61	55	36	56	37	27	38	0	37	6	38	5
44	7	50	4	60	5	52	2	42	31	56	4	79	19	39	40	38	36	61	56	36	57	37	28	38	1	37	7	38	6
44	8	50	5	60	6	52	3	42	32	56	5	79	20	39	41	38	37	61	57	36	58	37	29	38	2	37	8	38	7
44	9	50	6	60	7	52	4	42	33	56	6	79	21	39	42	38	38	61	58	36	59	37	30	38	3	37	9	38	8
44	10	50	7	60	8	52	5	42	34	56	7	79	22	39	43	38	39	61	59	36	60	37	31	38	4	37	10	38	9
44	11	50	8	60	9	52	6	42	35	56	8	79	23	39	44	38	40	61	60	37	0	37	32	38	5	37	11	38	10
44	12	50	9	60	10	52	7	42	36	56	9	79	24	39	45	38	41	62	0	37	1	37	33	38	6	37	12	38	11
44	13	50	10	60	11	52	8	42	37	56	10	79	25	39	46	38	42	62	1	37	2	37	34	38	7	37	13	38	12
44	14	50	11	60	12	52	9	42	38	56	11	79	26	39	47	38	43	62	2	37	3	37	35	38	8	37	14	38	13
44	15	50	12	60	13	52	10	42	39	56	12	79	27	39	48	38	44	62	3	37	4	37	36	38	9	37	15	38	14
44	16	50	13	60	14	52	11	42	40	56	13	79	28	39	49	38	45	62	4	37	5	37	37	38	10	37	16	38	15
44	17	50	14	60	15	52	12	42	41	56	14	80	1	39	50	38	46	62	5	37	6	37	38	38	11	37	17	38	16
44	18	50	15	60	16	52	13	42	42	56	15	80	2	39	51	38	47	62	6	37	7	37	39	38	12	37	18	38	17
44	19	50	16	60	17	52	14	42	43	56	16	81	3	39	52	38	48	62	7	37	8	37	40	38	13	37	19	38	18
44	20	50	17	60	18	52	15	42	44	56	17	81	4	39	53	38	49	62	8	37	9	37	41	38	14	37	20	38	19
44	21	50	18	60	19	52	16	42	45	56	18	81	5	39	54	38	50	62	10	37	10	37	42	38	15	37	21	38	20
44	22	50	19	60	20	52	17	42	46	56	19	82	3	39	55	38	51	62	11	37	11	37	43	38	16	37	22	38	21
44	23	50	20	60	21	52	18	42	47	56	20	82	4	39	56	38	52	62	12	37	12	37	44	38	17	37	23	38	22
44	24	50	21	60	22	52	19	42	48	56	21	82	5	39	57	38	53	63	0	37	13	37	45	38	18	37	24	38	23
44	25	50	22	60	23	52	20	42	49	56	22	82	6	39	58	38	54	63	1	37	14	37	46	38	19	37	25	38	24
44	26	50	23	60	24	52	21	43	0	56	23	82	7	39	59	38	55	63	2	37	15	37	47	38	20	37	26	38	25
44	27	50	24	60	25	52	22	43	1	56	24	82	8	39	60	38	56	63	3	37	16	37	48	38	21	37	27	38	26
44	28	50	25	60	26	52	23	43	2	56	25	82	9	40	0	38	57	63	4	37	17	37	49	38	22	37	28	38	27
44	29	50	26	60	27	52	24	43	3	56	26	82	10	40	1	38	58	63	5	37	18	37	50	38	23	37	29	38	28
44	30	50	27	60	28	52	25	43	4	56	27	82	11	40	2	38	59	63	7	37	19	37	51	38	24	37	30	38	29
44	31	50	28	60	29	52	26	43	5	56	28	82	12	40	3	38	60	63	8	37	20	37	52	38	25	37	31	38	30
44	32	50	29	60	30	52	27	43	6	57	0	82	13	40	4	39	0	63	9	37	21	37	53	38	26	37	32	38	31
44	33	50	30	60	31	52	28	43	7	57	1	82	15	40	5	39	1	63	11	37	22	37	54	38	27	37	33	38	32
44	34	50	31	60	32	52	29	43	8	57	2	82	16	40	6	39	2	63	12	37	23	37	55	38	28	37	34	38	33
44	35	50	32	60	33	52	30	43	9	57	3	82	17	40	7	39	3	63	13	37	24	37	56	38	29	37	35	38	34
44	36	50	33	60	34	52	31	43	10	58	0	82	18	40	8	39	4	63	14	37	25	37	57	38	30	37	36	38	35
44	37	50	34	60	35	52	32	43	11	58	1	82	19	40	9	39	5	63	15	37	26	37	58	38	31	37	37	38	36
44	38	50	35	60	36	52	33	43	12	58	2	82	21	40	10	39	6	63	16	37	27	37	59	38	32	37	38	38	37
44	39	50	36	60	37	52	34	43	13	58	3	82	22	40	11	39	8	64	0	37	28	37	60	38	33	37	39	38	38
44	40	50	37	60	38	52	35	44	0	58	4	82	23	40	12	39	9	64	1	37	29	38	0	38	34	37	40	38	39
44	41	50	38	60	39	52	36	44	1	58	5	82	24	40	13	39	10	64	2	37	30	38	1	38	35	37	41	38	40
44	42	50	39	60	40	52	37	44	2	58	6	82	25	40	14	39	11	64	3	37	31	38	2	38	36	37	42	38	41
44	43	50	40	60	41	52	38	44	3	58	7	82	26	40	15	39	12	64	4	37	32	38	3	38	37	37	43	38	42
44	44	50	41	60	42	52	39	44	4	58	8	82	27	40	16	39	13	64	5	37	33	38	4	38	38	37	44	38	43
44	45	50	42	60	43	52	40	44	5	58	9	82	28	40	17	39	14	64	6	37	34	38	5	38	39	37	45	38	44
44	46	50	43	60	44	52	41	44	6	58	10	82	29	40	18	40	0	64	7	37	35	38	6	38	40	37	46	38	45
44	47	50	44	60	45	52	42	44	7	58	11	82	30	40	19	40	1	64	8	37	36	38	7	38	41	37	47	38	46
44	48	50	45	60	46	52	43	44	8	58	12	82	31	40	20	40	2	64	9	37	37	38	8	38	42	37	48	38	47
44	49	50	46	60	47	52	44	44	9	58	13	82	33	40	21	40	3	65	0	37	38	38	9	38	43	37	49	38	48
44	50	50	47	60	48	52	45	44	10	58	14	82	34	40	22	40	4	65	1	37	39	38	10	38	44	37	50	38	49
45	0	51	0	60	49	52	46	44	11	58	16	82	35	40	23	40	5	65	2	37	40	38	11	38	45	37	51	38	50
45	1	51	1	60	50	52	47	44	12	58	17	82	36	40	24	40	6	65	3	37	41	38	12	38	46	37	52	38	51
45	2	51	2	60	51	52	48	44	13	59	0	82	38	40	25	40	7	65	4	37	42	38	13	38	47	37	53	38	52
45	3	51	3	60	52	52	49	44	14	59	1	82	39	40	26	40	8	65	5	37	43	38	14	38	48	37	54	38	53
45	4	51	4	60	53	52	50	44	15	59	2	82	40	40	27	40	10	65	6	37	44	38	15	38	49	37	55	38	54
45	5	51	5	60	54	52	51	44	16	59	3	82	42	40	28	40	11	65	7	37	45	38	16	38	50	37	56	38	55
45	6	51	6	60	55	52	52	44	18	59	4	82	43	40	29	40	12	65	8	37	46	38	17	38	51	37	57	38	56
45	7	51	7	60	56	52	53	44	19	59	5	82	44	40	30	40	13	65	9	37	47	38	18	38	52	37	58	38	57
45	8	51	8	60	57	52	54	44	20	59	6	82	45	40	31	40	14	65	10	37	48	38	19	38	53	37	59	38	58
45	9	52	0	60	58	52	55	44	21	59	7	82	46	40	32	40	15	65	11	37	49	38	20	38	54	37	60	38	59
45	10	52	1	60	59	52	56	44	22	59	8	82	47	40	33	40	16	65	12	37	50	38	21	38	55	38	0	38	60
45	11	52	2	60	60	52	57	44	23	59	9	82	48	40	34	40	17	65	13	37	51	38	22	38	56	38	1	39	0
45	12	52	3	61	0	52	58	44	24	59	10	82	49	40	35	40	18	65	14	37	52	38	23	38	57	38	2	39	1
45	13	52	4	61	1	52	59	44	25	59	11	82	50	40	36	40	19	65	15	37	53	38	24	38	58	38	3	39	2
45	14	52	5	61	2	52	60	44	26	59	12	82	51	40	37	40	20	65	16	37	54	38	25	38	59	38	4	39	3
45	15	52	6	61	3	53	0	44	27	59	13	82	52	40	38	40	21	65	17	37	55	38	26	38	60	38	5	39	4
45	16	52	7	61	4	53	1	44	28	59	14	82	53	40	39	40	22	65	18	37	56	38	27	39	0	38	6	39	5
45	17	52	8	61	5	53	2	44	29	59	15	82	54	40	40	40	23	65	19	37	57	38	28	39	1	38	7	39	6
[truncated: 9,505 more rows]

## Sheet: Figure 5c
Figure 5c
Quantification of actin-free area (5 vs 15 min after stimulation)
	WT (5 min)	Area (μm^2)		WT (15 min)	Area (μm^2)		Null (15 min)	Area (μm^2)
	egg	1.008		egg	10.522		egg	1.859
	egg1	1.389			12.457			1.485
		1.016			1.603			1.06
	egg2	1.122			4.293			1.274
	egg3	1.7			4.717			1.459
	egg4	1.327			9.297			1.678
	egg5	1.417			1.546			1.586
		1.012			2.805			1.817
		1.126			7.156		egg1	1.098
	egg6	1.188			2.507			1.077
		1.196		egg1	31.622			1.691
	egg7	1.667			1.706			1.047
	egg8	1.364			2.931			1.548
	egg9	1.286			1.008			1.379
		1.573		egg2	4.694		egg2	1.51
		1.36			16.292			1.14
	egg10	2.212			5.072			1.447
		1.02			2.954			1.691
		1.139		egg3	1.03			1.821
	egg11	2.884			1.111			1.796
	egg12	1.098			3.561			1.527
		1.368			6.663			1.758
		1.2		egg4	1.145			1.114
					14.151			2.279
					12.457			1.35
					5.69		egg3	1.03
					2.656			1.346
				egg5	26.333			1.018
					4.488			1.413
				egg6	3.848		egg4	1.972
					1.249			2.128
					1.249			1.27
					13.424			1.342
					7.347			1.102
					18.711			1.136
					1.03		egg5	1.675
					14.013			1.09
					1.173		egg6	1.049
				egg7	9.253			3.674
					16.908		egg7	1.495
					1.036		egg8	1.098
					18.743			1.475
					8.335			2.642
					2.073			1.561
					4.563			2.494
					4.981		egg9	2.83
					1.921			1.221
					1.708			4.76
				egg8	2.867			4.297
					1.774			2.216
					1.122			2.294
					2.867			1.241
					5.661			1.04
					5.915			1.61
					16.232			1.257
					1.065			1.159
					2.29
					6.164
				egg9	6.042
					7.254
					2.761
					2.58
				egg10	1.012
					5.587
					1.368
					1.184
					28.373
					1.47
				egg11	13.808
					1.52
					10.437
					1.786
					10.51
					1.184
					2.183
					2.294
				egg12	11.112
					7.184
					2.572

## Sheet: Figure 5f
Figure 5f
Quantification of actin-free area (15 min after stimulation)
	WT	Area (μm^2)		Blebbistatin	Area (μm^2)		ML-7	Area (μm^2)		CK-666	Area (μm^2)		SMIFH2	Area (μm^2)
	egg	10.522		egg	1.454		egg	1.061		egg	2.646		egg	1.663
		12.457			1.008			1.278			2.531			1.389
		1.603		egg1	9.22			1.425			2.277		egg1	1.72
		4.293			1.409		egg1	1.057			2.925			2.036
		4.717			1.217			1.462		egg1	2.822			1.176
		9.297		egg2	9.781			1.102			1.221		egg2	6.234
		1.546		egg3	4.256		egg2	1.339			1.495		egg3	1.884
		2.805		egg4	2.2			2.535		egg2	1.159			1.651
		7.156			5.231			2.015			3.486			3.633
		2.507			1.159		egg3	1.085			1.11		egg4	1.597
	egg1	31.622			1.421		egg4	1.049			3.273			3.019
		1.706		egg5	1.524			2.236		egg3	1.315		egg5	3.551
		2.931		egg6	1.073		egg5	1.118		egg4	1.364			1.008
		1.008		egg7	1.36			1.126		egg5	4.08			4.166
	egg2	4.694			1.106			1.102		egg6	1.122		egg6	1.262
		16.292			3.543			1.126		egg7	2.7			1.806
		5.072			1.032			1.098			2.776			1.802
		2.954		egg8	1.716		egg6	1.27		egg8	1.897			2.261
	egg3	1.03		egg9	1.45			1.462			2.174			1.282
		1.111			1.167		egg7	1.708			5.257			1.724
		3.561		egg10	1.077			2.908			5.606		egg7	1.085
		6.663		egg11	1.188		egg8	1.012			4.269			1.311
	egg4	1.145			2.093			1.466		egg9	2.734			1.155
		14.151		egg12	1.597		egg9	1.13			1.081		egg8	2.515
		12.457		egg13	1.073			1.094		egg10	2.094			1.085
		5.69			1.09		egg10	1.069		egg11	1.649			1.544
		2.656		egg14	1.896			3.908			4.441		egg9	1.569
	egg5	26.333		egg15	1.139			4.649			1.329			1.18
		4.488		egg16	2.441			1.13			2.103			1.073
	egg6	3.848			2.785		egg11	1.634			1.535			2.601
		1.249			1.036			1.155			2.242			1.593
		1.249		egg17	2.703			2.245			1.497			2.56
		13.424			1.028			1.602		egg12	1.594			4.264
		7.347			1.184			1.38			3.057		egg10	2.093
		18.711			1.348			1.393		egg13	1.118			4.186
		1.03		egg18	1.27			1.901			4.854			1.999
		14.013						1.708			5.566			1.274
		1.173					egg12	1.544		egg14	3.461			1.184
	egg7	9.253						1.475			1.466			1.343
		16.908						1.29			2.638			3.043
		1.036					egg13	1.241		egg15	2.81			2.92
		18.743					egg14	1.311			2.634			1.847
		8.335						1.806		egg16	1.409			1.589
		2.073						1.335			1.753		egg11	1.278
		4.563					egg15	2.343			1.163			1.118
		4.981						1.077					egg12	1.237
		1.921					egg16	1.597						2.355
		1.708						1.954						1.376
	egg8	2.867						1.606						2.798
		1.774						1.004						1.348
		1.122						1.09						1.176
		2.867					egg17	1.303					egg13	3.15
		5.661						1.835						2.359
		5.915												2.63
		16.232												1.839
		1.065												1.077
		2.29												1.262
		6.164											egg14	1.286
	egg9	6.042												1.831
		7.254												1.106
		2.761												1.962
		2.58												1.36
	egg10	1.012												1.438
		5.587
		1.368
		1.184
		28.373
		1.47
	egg11	13.808
		1.52
		10.437
		1.786
		10.51
		1.184
		2.183
		2.294
	egg12	11.112
		7.184
		2.572

## Sheet: Figure 6b
Figure 6b
Quantification of polyspermy in embryos
	WT	sperm in PVS		MaterHet	sperm in PVS		MaterNull	sperm in PVS
	embryo	1		embryo	7		embryo	9
	embryo1	3		embryo1	5		embryo1	9
	embryo2	1		embryo2	0		embryo2	4
	embryo3	0		embryo3	0		embryo3	1
	embryo4	4		embryo4	0		embryo4	4
	embryo5	0		embryo5	0		embryo5	9
	embryo6	1		embryo6	0		embryo6	1
	embryo7	0		embryo7	2		embryo7	1
	embryo8	1		embryo8	0		embryo8	1
				embryo9	5		embryo9	0
				embryo10	0		embryo10	4
				embryo11	0		embryo11	6
				embryo12	0		embryo12	6
				embryo13	0		embryo13	1
				embryo14	1		embryo14	3
				embryo15	1		embryo15	9
				embryo16	0		embryo16	10
				embryo17	0		embryo17	0
				embryo18	0		embryo18	11
				embryo19	1		embryo19	8
							embryo20	6
							embryo21	8
							embryo22	9
							embryo23	10
							embryo24	2
							embryo25	11
							embryo26	1
							embryo27	11
							embryo28	1
							embryo29	4
							embryo30	5
							embryo31	16
							embryo32	0
							embryo33	4
							embryo34	8
							embryo35	1

## Sheet: Figure 6d
Figure 6d
Quantification of polyspermy in zygotes
	WT	sperm in PVS		MaterHet	sperm in PVS		MaterNull	sperm in PVS
	zygote	0		zygote	0		zygote	2
	zygote1	0		zygote1	0		zygote1	0
	zygote2	0		zygote2	0		zygote2	0
	zygote3	0		zygote3	0		zygote3	0
	zygote4	0		zygote4	0		zygote4	1
	zygote5	0		zygote5	0		zygote5	1
	zygote6	0		zygote6	0		zygote6	0
	zygote7	0		zygote7	0		zygote7	1
	zygote8	0		zygote8	0		zygote8	1
	zygote9	0		zygote9	0		zygote9	0
	zygote10	0		zygote10	0		zygote10	0
	zygote11	1		zygote11	0		zygote11	1
	zygote12	1		zygote12	0		zygote12	1
				zygote13	0		zygote13	2
				zygote14	1		zygote14	0
				zygote15	1		zygote15	3
				zygote16	1		zygote16	0
				zygote17	1		zygote17	2
				zygote18	1		zygote18	3
				zygote19	1		zygote19	5
				zygote20	1		zygote20	1
				zygote21	0		zygote21	1
				zygote22	0		zygote22	0
				zygote23	0		zygote23	0
				zygote24	0		zygote24	1
				zygote25	0		zygote25	2
				zygote26	0		zygote26	2
				zygote27	0		zygote27	4
				zygote28	0		zygote28	4
				zygote29	0		zygote29	5
				zygote30	0		zygote30	3
				zygote31	0		zygote31	5
				zygote32	0		zygote32	3
				zygote33	0		zygote33	3
				zygote34	0		zygote34	5
				zygote35	0		zygote35	6
				zygote36	0		zygote36	4
				zygote37	0		zygote37	8
				zygote38	0		zygote38	2
				zygote39	1		zygote39	4
				zygote40	1		zygote40	2
				zygote41	1		zygote41	2
				zygote42	1		zygote42	0
				zygote43	1		zygote43	2
				zygote44	1		zygote44	0
				zygote45	1		zygote45	0
				zygote46	2		zygote46	6
				zygote47	0		zygote47	0
				zygote48	0		zygote48	0
				zygote49	0		zygote49	2
				zygote50	1		zygote50	1
				zygote51	0		zygote51	0
				zygote52	0		zygote52	0
				zygote53	0		zygote53	0
				zygote54	0		zygote54	0
				zygote55	0		zygote55	1
				zygote56	0		zygote56	1
				zygote57	0		zygote57	5
				zygote58	0		zygote58	0
				zygote59	0		zygote59	1

[truncated: 6 more sheets: Figure 6e, Figure 6h, Suppl. Figure 2h, Suppl. Figure 6, Suppl. Figure 7, MyoIIA KO]
